# Supplementary material for: The Pectin Methylesterase Gene Complement of Phytophthora sojae: Structural and Functional Analyses, and the Evolutionary Relationships with Its Oomycete Homologs
Source: PLoS One. 2015 Nov 6;10(11):e0142096. doi: 10.1371/journal.pone.0142096 (PMC4636286; doi:10.1371/journal.pone.0142096)
Supplement: S1 Appendix — (FASTA) [file pone.0142096.s001.fasta]

>PHYSO_468280_S1
ATGCATCTCTTGGCTCCTCTCATCGCTCTATCCTGGCTCGCTGCCGCCGTCGACGGGGCT
TGCAGCGGACCCAACGCTCGTGTCACGCCCCCGGCAGGTGCCATCATCGTAGACGCTACG
GGTGGCCACCCTGGAAGCTTCCGAACCATTGCGCAAGGCGTCGCTAAGCTTTCCCCCGCG
GCCGCGCAGCAGACCGTCTTCGTGTACCCGGGTGTGTACAAGGAGCAAGTGACAGTCCCG
CTATTGAACGGCCCGTTGGTGCTGCAAGGCTACACATGCGATACCAAGTCGTATGCCGCC
AACCAGGTGACGATCACCCAAGCGAAGGCTCAGAAGGACATTCCCGCCTCCGTCATCAAG
AACCGTAACGACCTGACCACGACACTTCTCCTAAAGTCCAACAACGTGAAGGTTTACAAC
CTCAACGTGGCCAACACGGCCGGCAACGTCGGCCAGGCTATTGCTGTAAAGGCCGATGGA
GCAAACTACGGCTTCTACGCGTGCAAGTTCACCGGTTATCAGGATACACTTTACGCCAAC
CAGGGCCCCAGTGTCTACGCCAAGTCGTACATCAGCGGCGCTGTCGACTTCGTCTTCGGT
CTGTACGCCAAGGCGTGGTTTGAGTCGTGCGATATCGTGTCCATCGGCAAGGGCTGCATC
ACCGCTAATGGCCGTGACTCCGCTGCCAACCCGTCCGAGTACGTCTTCAACAACGCGCGC
GTGACTGGCACTGGAGGCGTTGGAACGGCTTACCTGGGTCGCCCCTGGAAGCCCTACTCG
CGCGCAGTGTGGCAGAACAGCGACCTCAGCAACGTCATTAACCCTGAAGGCTGGCAGAAG
TGGAACGGGGACAACAACGTCGCCAACGTTCACTTCAAGGAGTTCAACAACCGCGGCGCT
GGAGCAGCTACGAACCAGCGAGTTCCATTCAGTGGAAAATTGACGCAGGCCGTGCCTATC
ACGGAGATTCTAGGCGCGAACTACAAGACCCAGTGGTGGGTCGACACTAGTTTCTTGTAA
>PHYSO_257622_S1
ATGCAGCTCTTGGCTCCACTCGTCGCTCTATTCGGACTCGCTGTCACCGTCAACGGTGCA
TGCAGCGGATCCAACGCCCGTGTCACTCCTCCACCAGGGGCCATCGTCGTCGACGCCTCG
GGTGCTCACTCTGGCAGCTTCCGGACCTTGTCGCAAGGCGTCTCAAAGCTTACCGGTACA
ACGGCGCAGCAAACCCTCTTCGTGTTCCCCGGTGTATACCATGAGCAAGTGAGCGTGCCG
AAGCTCAATGGTCCGTTGGTTCTTCAAGGCTACACATGTGACACCAAGTCGTACGCTGCC
AACCAAGTGACGATCACCCACGCTATGGCTCAGAAGAACATCCCCGCGTCGATCAAGAAG
AACCGCAACGACCTGACCACGACTCTTCTCCTCAAGTCCGACAACGTCAAGGTGTACAAC
CTTAACGTGGCCAACACGGCCGGCAACGTCGGCCAGGCCATTGCCGACAAGGCTGACGGC
GCCAACTACGGCTTCTACGCGTGCGACTTCACGGGATACCAGGACACGCTTTACGCCAGC
AAGGGCCCGAACCTCTACGCCAGGTCGTACATCAGCGGCGCCGTCGACTTCGTGTTTGGT
CAGTACGCCAAGGCGTGGTTCGAATCATGCGATATCGTGTCCATCGGCAAGGGCTGCATC
GCTGCTAACGGCCGAGACTCCGCAACCAACCCGTCTGGGTTCGTTTTCAACAACGCGCGG
GTGACCGACACTGGTGGCGTTGGAACGGCCTACCTTGGTCGCCCCTGGAAGTCCTACTCG
CGCGCAGTGTGGCAGAACAGCGACCTTAGCAACGCAATCAACCCCGAAGGCTGGCAAAAG
TGGAACGGGGACAACAACGTCGCAAATGTGTTCTTGAAGGAATACAACAACCGCGGCGCT
GGTGCTGCTGTCAACAAGCGTGTGGGCTTCAGTGGGAGACTCTCGAAGCCTGTGCCTATC
ACGGAAATCCTCGGAGCGAACTTGGTGGGTCGACACCAGTTTCTTGTAAGAAAGCTGACA
CCAGTGCCGCGTACTAAACTAGCGGGTTAG
>PHYSO_257416_S1
ATGCAGCTCCTGGCTCCTCTCATCGCTCTTCTCGGACTGGCTGCCGCTGTCGAAGCAGGG
TGCGGCGGCCCCACCGCCCGTGTCACGCCCCCTCCTGGCTCCATCGTCGTCGATGCTACC
GGAGCGCACAGGGGCAGCTTCCGCACCTTGTCGCAGGGTGTTGCCAAGCTCTCCGCCTCA
ACCACACCGCAGACGATCTTCGTGTACCCTGGTGTGTACAAGGAGCAAGTGGTCGTGCCG
AAGCTCAACGGCCCGCTGATTCTTCAGGGCTACACGTGCAACACCATGGCGTACACTTCC
AACCAGGTGACGATCACCCAAGCCAAGGCTCAGAAGGACATCCCCGCTTCGATCACCAAG
AACCGCAACGACCTGACCGCCACGCTGCTGCTCAAGTCCGACAACGTCAAGGTGTACAAC
CTCAACGTCGCCAACACGGCCGGTAACGTCGGCCAGGCCATCGCCGTCAAGGCCGATGGG
GCCAACATGGGCTTTTACGCGTGCAAGTTCCTGGGATACCAGGACACGCTGTACGCCAAC
AAGGGCCCGAACCTTTACGCCAAGTCGTACATCAGCGGCGCCGTCGACTTTGTTTTTGGC
CAGTATGCCAAGGCGTGGTTCGAGTCGTGCGACATCGTGTCCATCGCCAAGGGCTGCATC
ACCGCTAATGGCCGTGACTCCGCTGCCAACCCGTCCGAGTACGTCTTCAACAACGCGCGC
GTGACTGGCAATGGAGGCGTTGGAACGGCTTACCTGGGCCGCCCCTGGAAGCCCTACTCG
CGTGTGATCTGGCAGAACAGCGACTTCAGCAACGTGATCAACCCGGAAGGCTGGCAGAAG
TGGAACGGTGACAACAACGTTGCCAATATTCACTTCAAGGAGTTCAACAACCGTGGCGCG
GGTGCTGCTGTCAATAAGCGTGTGGGTTTCAGTGGAAGGCTTGCGAAGCCTGTGCCTATC
ACGGATATCCTTGGCGCCAACTACAAGACCCAGTGGTGGGTTGACACCAGGTACTTGTAA
>PHYSO_257384_S1
ATGTCGTACGCTGCCAACCAAGTGACGATCACCCAAGCCAAGGCCCAGAAGGACATTCCC
GCGTCGATCATCAAGAACCGTAATGATCTCACCACCATGTTGCTCCTCAAGTCCGATAAC
GTCAAGGTGTACAACCTCAACGTCGCCAACACGGCCGGTAACGTCGGCCAGGCAATCGCC
GCCAAGGCCGATGGGGCCAACATGGGCTTTTACGCGTGCAAGTTCCTGGGATACCAGGAC
ACGCTGTACGCCAACAAGGGCCCGAACCTTTACGCCAAGTCGTACATCAGCGGCGCCGTC
GACTTTGTTTTTGGCCAGTATGCCAAGGCGTGGTTTGAGTCGTGTGATATTGTGTCGGTC
GGCAAGGGCTGCATCGCTGCTAACGGCCGTGACTCGCCTGCGAACCCATCTGAATTCGTC
TTCAACAACGCGCGTGTGTCTGGCACTGGTGGTGCTGGAACGGCCTACCTGGGCCGCCCC
TGGAAGCCCTACTCGCGTGTGATCTGGCAGAACAGTGGCTTCAGCAAAGTGATCAACCCC
GAGGGCTGGCAGAAGTGGAACGGTGACAACAACGTTCCCAATGTTTACTTCAAGGAGTAC
AATAACCGCGGCGCTGGCGCTATCACGACCAAGCGTGTGGGTTTCAGTGGAAGGCTGACG
AAGCATGTGCCTATCACGGAAATCCTCGGAGCGAACTACAAGACCCAGTGGTGGGTTGAC
ACCAGGTACCTGTAG
>PHYSO_491908_S3
ATGCAGATCTTCGCTCCTCTCGTGGCCCTCATCGCTCTTGCGTCGGGAGTTCTGGCCGAC
GGCGCGTGCAGCGGCCCCAACGCGCGCACCACGCCGCCCAATGGCGCCATCGTCGTCGAC
GCCACGGGCTCGTACAAGGGCAGCTACAAGACCGTGTCGGAGGGCGTGGCCAAGCTCAAC
CCCAAGAAGAAGTCGGTGCAGACGGTGTTCGTGCGCCCGGGCGTCTACAACGAGCAGGTG
CTCATCTCGCCGCTGCGTGGTCCGCTGGTGCTGCAGGGCTACACGTGCGACGCCAAGAAC
TACGCTAGCAACCAGGTGACTATCACCCAGGCCAAGGCCCAGAAGGACATTCCTGCCTCG
GTCAAGGGCGAGTCCCGTAACGACATGACCAGCACGATCCGCTTCAAGTCGGACAAGGTC
AAGGTGTACAACCTCAACATCGCCAACACGGCCGGCGACGTCGGCCAGGCCCTGGCCGTC
AACGTGAACGCCACGGACTACGGCTTCTACGCGTGCAACCTGACTGGATACCAGGACACC
GTCCTGGCCGACAAGGGAAAGGAGCTGTACGCCAAGACGTACATCAACGGCGCCACCGAC
TTCGTCTTCGGCCGCTACGCGCAGGCCTGGTTCGAGTCGTGCGACATCGAGACCATCGGC
ACGGGCTTCATCACGGCCAGCGGCCGCGGAGCCGCCAACAGCTCGGCCACGTACGTCTTC
AACCGCGCGCGCGTGTTCGGCAAAAGCGGCGTCAACTCGACCGTCCTGGGCCGCCCGTGG
CGCCCGTACGCCAAGGTCATCTGGCAGAACAGCGAGCTGGGCGACGTGGTCAAGCCCCAG
GGCTGGGCCACTTGGGACGCCACCTCCAGCACTGCCGACATCGTCTTCAAGGAGTTCAAC
AACTCGGGCCCCGGCGCCGTCAAGGGCAGCCGAGTGGCGTTCAGCGGCCAGCTCGACAAG
CCCGTGGCGATCACCGAGGTCCTCGGCCTGAACTACGCCAAGGAGTGGTTCGTCGACACC
TCGTACCTGTAA
>PHYSO_245865_S3
ATGCAGATCATCGCCCCACTCGTGGCTCTCGCCGGCCTTGCAACAGGAGCGCTCGCCGAC
TCGACATGCAGCGGCCCCAACGTGCGGACCCAGCCGCCTGCAGGTGCCATCGTTGTCGAC
GCCACGGGCTCCTACAAGAACAGCTTCAAGACTGTATCGGAGGGCGTGGCACGGCTAGAC
CCCAACACGACGTCGGAGCAGACGATTTTCCTGCGCCCGGGTGTCTACAACGAGCAGGTG
CTCATCTCGCCGCTGTCGGGCCCGCTGGTGCTGCAGGGCTTCACTTGCGACGCCTCGACC
TACACCAAGAACGAGGTGACCATCACCCAGGCCAAGGCCCAGAAAGACATCCCCGCCGAA
GTCAAGGGCGAGGCCCGTAACGACATGACCAGCACGGTGCGCTTCAAGTCGGACAAGGTC
AAGGTGTACAACCTCAACATCGCCAACACGGCCGGCAACGTCGGCCAGGCCCTGGCCGTC
AACGTGAACGCCACGGACTACGGGTTCTACGCCTGCAACCTGACTGGATACCAGGACACC
GTCCTGGCCGACAAGGGAAAGGAGCTGTACGCCAAGACGTACATCAACGGCGCCACCGAC
TTCGTCTTCGGCCGCTACGCGCAGGCCTGGTTCGAGTCGTGCGACATCGAGACCATCGGC
ACGGGTTACATCACGGCGAGCGGCCGCGAAGCCGCCAACAGCTCGGCCACGTACGTCTTC
AACCGCGCGCGCGTGTTCGGCAAGAGCGGCGTCAACTCGACCGTCCTGGGCCGCCCGTGG
CGCCCGTACGCCAAGGTCATCTGGCAGAACAGCGAGCTGGGCGACGTGGTCAAGCCCCAG
GGCTGGGCCACTTGGGACGCCACCTCCAGCACTGCCAACGTCGTCTTCAAGGAGTTCAAC
AACTCGGGCCCCGGCGCCGTCAAGGGCAGCCGAGTGGCGTTCAGCGGCCAGATCGACAAG
CCCGTGGCCATCAACGAAGTCCTCGGCGAAGGCTACGAGACCGAGTGGTGGGTCGACACC
ACATACCTGTCTTAG
>PHYSO_339170_S8
ATGCCACCTCTTGCCAGCCCAGGCACAGTCGCCACCGACAACGTCTGCAATGGACCCAGC
GCGCGCACCCAACCTCCAGCAGGAGCTATCGGAGTGGCCAACATCCCCAACACGACAGAT
GAACACACGCTCTTCGTGTTCCCCGGGGTCTACCGTGAACAAGTGTTCATCGATCCGTTG
AATGGCCCCTTGGTGCTGCAGGGCTACACCTGCGACACCATGTCGTACGCTGCGAACCAA
GTGACCATCACCCAGGCCAAGGCTCAGCGCGACATCCCAATGGACTACATCGGAGACCGC
AACTACCCGACCAGCACCATGGGTCTCGCGGCGAGCAACGTGAAGATGTACAACCTCAAC
GTCGCCAACACGGCCGGCAAAATCGGCGGTAAAGTGGGTCAGGCCGTGGCTGCGTACGTG
GGGAACGGGACGGACTACGGCTTCTACGCGTGTAACTTCAGTTCATACCAGGACACGCTC
TGTGCGATGAACGGCAAGCAGCTCTACGCTCGCTCGTACATCGGAGGTGCTGTCGACTTC
ATTTTCGGCAAAGTCGCGACTGCGTGGTTCGAGGACTGCGATATCGAGTCGGTCGGAAAG
GGTGGATTTAATTCGACGTATCTGGGTCGCCCATGGCGTCCCTATTCCCGCGTCGTGTTC
GAGAACAGCGAGCTCAGCGACATCGTCCGTCCGGACGGGTGGAAGATGTGGAACAACGAC
ACCAACACGGCCAACATTTTCTACAAGGAGTTCAACAACACTGGCCTCGGTGCGGCCACC
GACAAGCGAGTGACTTTCAGCGGGAAACTGGACAAACCGGTGCTCATCACGGACACCTTC
GGCGAGAAGTACACGTCGGAGTGGTGGGTGGACGCCAAGTATCTGTAA
>PHYSO_339194_S8
ATGCGCTTCTTCACCCCACTCGTGGTCCTCGCTACCTTCGCATCGGGCGCACTGGCCGGA
TTCGGAGGCGGTGCCAAATGCAGCGGACCGAACGCGCGCGTTCAGCCCCCGAAGGGTGCC
ATCGTCGTTGATGCCACTGGCAAGCACCCTGGCAGCTACAAGACTGTGTCCGAGGGTGTG
GCCAACATTCCCAACACGACGGCTGAGCACACGCTCTTCGTGTACCCGGGCGTGTACAGG
GAGCAAGTCGTGGTCCCGAATTTCAACGGCCCGATCGTGCTGCAGGGCTACACGTGCAAC
ACGCAGTCGTACGCCCACAACCAGGTCACCATTACCCACTCGATGGCCCAAAAGGATCTA
CCGGCCAACATGACGGGCCCACGCAACCAACTGGTCAGCACCATGCTCTTCAAGTCGAAG
AATGGTACCCGAGTGTACAATCTCAACGTTGCCAACCCGCAGCCCAAGATCAAGAACCTC
GGCCAGGCTATCGCTGTCTACGTGGACGGCCCCAAGCACGGGTTTTACGGCATGAATATG
ACGGGATACCAGGACACGCTGTGTGCCAACAAGGGTCCTCAATTGTACGCCAAGTCCTAC
ATCAACGGTGCTGTTGACTTCATCTTCGGCCTCTTGTCTAAGTCCTGGTTTGAGTCGTGC
GATATCGAGTCGATCGGCAACGGTTCCATCACCGCGAACGGCAACGGCAACAGCTCCAAC
CTGTCCGAATATGTCATCAACAACGCCCGCGTGTTCGGCTGCTACAACAAATCTGCAGCT
TTCCTTGGCCACCCGTGGTTCCCGTACGCCCGCGTCGTTTTCCAGAACAGCGAGCTCGGC
GACGTCATCAACCCGAAGGGTTGGGACCGGTGGAACAAGGGCAACGGCACGGCTAACGTG
TACTTTAAGGAGTTCAACAACCGCGGCCCCGGCGCGCTTGATACTGCCGTGCCTATTACG
GACATCCTGGGTGACGACTACAAGTCTCAGTGGTATGTCGACAAGAAGTTCCTGTAG
>PHYSO_520304_S8
ATGCAGATTTTTGCCCCTCTCATTGCTCTTGCCGGCCTTGCGCCGAGCGTGCAAGCCTTC
ACCTCGTGCAGCGGACCGGATGCGCGTATTCAGCCCCCGGTCGGTGCCACCGTCGTCGAC
GCCACTGGTGCCCACCGTGGTAGCTTCAAGACCATTGCGGAGGCCGCGGCCCACCTGCCC
AACACAATCGCTACGGTGGAGCACACGCTCTTCATTTACCCGGGCGTGTACGAGGAGCAG
GTCACGATCCCCAAGCGGAAGGGTCGCCTTGTGGTGCAGGGCTTCACGTGCAACACGATG
TCGTACGCCGACAACCAGGTGACCATCACGCACGCTATGGCCCAGAAGGACGTCCCCACC
ACCGTGACGAAGAACCGTAACGACGCCACCAGCACGCTGCTGCTCAAGGCCAGCGACGTG
AAGATCTACAACCTCAATGTTGCCAACACGGCCGGTGATGTTGGCCAGGCCATCGCCACG
AAGGTCGACGGCGCCAACTACGGCATCTACGCCTGCAACTTTACTGGATACCAGGACACG
CTTTACTCCAACAAGGGCCCGGAGCTCATTGCTAAGTCGTACATTAACGGCGCTATTGAC
TTCATCTTCGGCCTTTACGCGAAGGCGTGGTTCGAGTCCTGCGACATCGAAGTCATCGGC
GACGGCTGCATCACCGCCAACGGCCGCACCAACAACTCCAACCCGTCCGAGTACGTCTTC
AACAAGGCAAACGTGTTCGGCACTACCAAGGGCATCGGCTACCTGGGCCGCCCGTGGCGT
CCGTACGCCAGCGTCGTGTTCCAGAACAGCAACATCAGCGATGTCATCAACTCGGACGGC
TGGCAGAAGTGGAACGGCGACAATAACACGGCCAACGTGTACTTCAAGGAGTTCAACAAC
ACCGGTGCTGGTGCGGCTACCGACAAGCGTGTGCCCTTCAGCGGAGTGCTGAACGCGTCG
GTGCCTATCACGCAGATTCTGGGCGACAACTACGCGACCCAGTGGTGGGTTGACTCCAAG
TTCATGTAA
>PHYSO_260992_S8
ATGCAAATCGTTGCCCCACTCGTGATTCTCGCCAGTCTTGTGTCGAGCGCACTGGCCGAT
GCCAAGTGTACCAGGCCGAACGCGCGCACTCAGCCACCGACAGGTGCCATCGTCGTCGAT
GCCACAGGTGCGCATCCCGGCAGCTTTAAGACTGTCACGGAGGGCGTCGCCCATCTACCC
AACACGACGGCGGAGCACAGCCTCTTCGGGTTCCCGGGTGTCTACGAGGAGCAGGCGATG
GTTCCGAAGCTGAACGGACCGCTGGTGGTGCAGGGATACACGTGCAACACGGAGTCGTAC
GCTGATAACCAAGTGACTATCACGCACAAAATGGCGCAGAAGGACGTCCCGACTTCGATT
AAGGTCGAACGCAACTCGGTGACGAGTACGTTGGGCTTCAAAACGGGCTCCGTGAAAATA
TACAACCTTAACGTCGCCAACCCCGAGCCCAAAATTAATCAGCTCGGCCAGTCCATCGCG
CTGTTCGTCAACACGACCACAAGCGGCTTCTACGGCTGCAACGTTACTGGCTATCAAGAT
ACCATGTACGCGAATACCGGCCGTCAGCGTTATACCAAGTCGTACATCAGTGGAGCTGTC
GATTTCATCTTTGGTCAGCTCTCTAAGGTGTGGTTCGAGAACTGTGACATCGAGTCGATT
GGTAATGGAGCCATCACCGCCAACGGCAACCTCAACAGCTCGAACCTGTCCGAATGTCGT
CGACCCGAGGGATGGCAGTCATGGAACGGCGACAATAACACGGCTAACGTGTACTTTAAG
GAGTTCAAGAACAGCGGCCCCGCTGCGGCAACCGACAAGCGCGTGTCGTTCAGCGGACAG
CTGGATGCGCCGGTGGCCATGACGGAAATCCTGGGCGACGACTACAAGTCTCAGTGGTTT
GTCGACTCCAAATTCCTGTAG
>PHYSO_522637_S8
ATGTTAGCACAAAGTGTACGAATTTGCGTAACGTCTTATCATGCAGCTCAGTGGACAGTC
CATTGTGGCGAATCCGTCCATCGACCTGCCGTCTTCGTCAACGCTCCCAGCCACGGCTTT
TACGGAATGAACATGTCAGGATACGAAGACACTTTGTGTGCCAACAAGGGTCCTCAGCTG
TACGCCAAGTCGTACATCAATGGCGCCGTTGACTTCATCTTTGGACTACAGTCCAAGTCT
TGGTTCGAGTCCTGCGATCTCGAGTCGATCGGTAATGGTTCCATCACTGCTAACGGCAAC
AGCAACAGCTCAAACCTGTCTGAGTACGTCATCAACAACGCCCGCGTATTCGGCCACTTC
AACAAGTCGTCCGCTTACCTCGGACGTCCGTGGTACCCGTACGCCCGCGTCGTCTTCCAG
AACAGCGAGCTCGGCGACGTCGTTAGTCCTAAGGGATGGAATCAGTGGAACAAGGACAAC
AACACGGCCAATGTGTACTTCAAGGAGTTCAACAACCGCGGCCCCAGAGCGGGTAAGGGC
CAGCGCGTCGCGTTCAGCGGACAGCTTGATGCCGCCGTGCCCATTACGGACATCCTGGGC
GACGACTACGAGTCACAGTGGTATGTCGACAAACAGTTCTTGTAG
>PHYSO_520405_S8
ATGCGCTCTTTCGCCTTGCCACTGGTGGCGTTCGCTGCTCTCGCTGCGAGTGCATTTGCT
TCCCCCGACGCTGCGTGCAGCGGCCCCAACGCCCGTACGGTGCCCCCTGCGGGAGCTCTC
GTCGTCGACGCCACGGGTGCTCACCCCGGCAGCTTCCCGACCGTGTCGCAAGCTGTCGCC
AAAGTGGTCAACAACACGGAGGAGCACACGATCTTCGTGCTCCCGGGCGTGTACCACGAG
CAAGTCGTGGTCCCGCCGCTCAACGGCCCGCTCGTGCTGCAGGGCTACACGTGCAACACC
ATGACGTACGCTGACAACCAGGTGACCATCACCCAGGCCAAGGCTCAGCGTGACATCCCT
GCCGAGATCAAGGACGAGCGCAACTTCCTCACCACGACGCTGGGTCTTCGCGGCAAGAAC
ATCAAGGTGTACAACCTCAACATCGCCAACACGGCCGGTCAGATCCAGCAGAGCGGCCAG
GCCGTCGCAGTCTACCTCAACGACACCAACTACGGCTTCTACGGCTGCAACATTTCAAGT
TACCAGGATTCGCTATGTGCACACATGGGCCGTGAGATCTACGCTCGTTCGTACATCGCT
GGCGCTGTGGACTTCATCTTCGGTCTTCAGGCCAAGGCGTGGTTTGAGTCGTGCGACATC
GAGAGCGTGGGCAAGGGCTACATCACGGCCAACGGCAACGGCAACAGCTCCAACCTGTCC
GAGTACATCTTCAACCGCGCGCGCGTGTTCGGCTCGAGCGGCAATGGCTCGACGTACTTG
GGTCGTCCGTGGCGTCCGTACTCCCGCACTGTCTTCATGAACAGCGAGATCAGCAACGTC
GTGAACCCCAAGGGCTGGGCCCTTTGGAACGCCGTCTCCCCCACGAACAACATCTTCTAC
AAGGAGTTCAACAACAGCGGCCCCGGTGCGGATACCTCCCAGCGAGCCCCTTTCAGCGGA
AAGCTGGATGCGCCGTACCCCATCACGAACACTCTTGGTGAGAACTACGCGTCCGAGTGG
TGGGTCGACACTAAGTTCTTGTAA
>PHYSO_340202_S9
ATGCGCATTTTTGCCTTGCCACTTGTGGTCCTCACTACTCTCATAGCGACCGCTTCTGCC
GGCTACACCTGCGCCGGACCTGACGCTCGTACTCAGCCCCCTGTTGGCTCCATTGTTGTC
GACCCCACGGGAGCCTACAGCGGCAGCTTCCGCAATGGCTACACGTGCAACACCAAGTCG
TACGCTGACAATGAAGTCACCATCACCCAAGCGAAGGCGCAGAAGGACATTCTTCCCGAG
ATTAAGAACGGACGCAACAGCCTCACCAGCACGCTCCTGCTCAAGTCCAACAACGTGAGG
ACGTACAATCTCAACGTCGCTAACACGGCCGGCAAGTTCCTGCAGGATGGTCAGGCGGTG
GCTGTGGACATCGAAGGCGACAACTACGGCTTCTACGCGTGTAATATCTCTGGATATCAA
GACACGGTTTACGCTAATAAGGGCAGGGAGGTGTTTGCCCGCTCGTACATCAGCGGCGCC
GTCGACTTCGTGTTCGGGTCTCTGGCTGCTGCGTGGTTCGACCCGTCGTACTTCGTCTTC
AACAACACGCGCGTGTTCGGCTCGTACGGCAACAGCTCGTCCGACCTCGGCCGTCCGTGG
CACCCGTACTCGCGTGTTGTCTGGCAGAACAGCGAGCTCGGTGACTCCATCAACACGGAC
GGTTGGCAAATTTGGGACAACTCAAACAGCACGGCTAACGTCAGCTTCCTCGAGTTCAAC
AACAGAGGTCCTGGTGCGGCTACGGACAAGCGCGTGTCCTTTGGTAAAGTGGCTAAGGCT
GATGTGGACATTACGGAGCTCTTTGGAGAGAACTACAAGAACGAGTGGTGGGTTGACCAC
ACGTTCCTGTAG
>PHYSO_523081_S9
ATGCGAATTTTCGATTTACTCCTTGTCAGCTTCGTGGCGAGTGCAGCTGCCGATTACACC
TGCTCCGGGCCCGACGCTCGCACTCAGCCTCCTGTAGGGGCCTTTGTTGTCGACCATACT
GGAGCGTACAGCGGCAGCTTCCGCAACATCTCGGAGGCTGTTGCGCACGTCCCCAACAAT
ACCGACGAGCACACCATCTTCCTGTTCCCCGGTGTGTACCGCGAGCAAGTCCTGGTCTCC
AAGTTGAACGGCCCTCTGGTGATGCAGGGCTACACGTGCAACACCAAGTCGTATGCTGCC
AATGAGGTGACTATTACTCACTCGAAGGCCCAGCGTGACATCCCTCCCGAGATTACAAGC
GGACGCAACGACCTGACCAGCACGTTGCGCCTCAAGACGAACAATATGAAAGTGTACAAC
CTCAATCTCGCCAACACGGCTGGGTATATCCAGAAGAACGGGCAAGCGGTCGCTACTATC
GTCGAAGGCAACAACTACGGCTTCTACGCGTGCAACTTCACTTCTTACCAGGACACCGTT
TACGCGAATATGGGACGCCAGCTCTTCGCTCATTCGTACATCAGCGGCGCTATTGATTTC
GTCTTCGGTTTGAGGGGGGAGGCGTGGTTTGAGTCGTGTGACATCGATACTATCGGGCCT
GGCAGCATCACGGCAAACGGTCGTGTCAATGAATCCAGCCCGTCCTACTTCGTGTTCAAC
AACGCGCGCGTGTTCAGCTCCAGTGGCAATGGATCGGCTTTCCTCGGCCGTCCATGGCGT
CCGTACTCGCGGGTTGTCTGGCAGAATAGTGAGCTTGGCGATGTAGTCAACGCGGAAGGC
TGGCAACTTTGGCACAACGATACGAACATCGCCAATGTTTATTACCGGGAGTTCAACAAC
AGAGGTCCCGGTGCGGCGAAAGACAAGCGAGTGTCCTTCAGTGCACAATTGGATGCTGCG
GTGCCTGCTACGAAGATCTTGGGTGAGAACTACACGAGCGAGTGGTGGGTTGACAACGCG
TTCTTGTAA
>PHYSO_340204_S9
ATGCGCATTTTCGCCCTCCCTCTCGTCGCGCTCGCCAGCCTCTTGGTCAGCAGCTCCACC
GAATGCTCCTGCAACGGCCCCGACGCTCGCACTCAGCCGCCTGCCAATGCCATCGTCGGC
GACCCCACGGGGGCGTACAGCGGCAGCTTCCGCAATGTCTCGGAAGCTGTGGGCAACGTG
CCCAACAATACCGACGAGCACACCATCTTCCTCTTCCCCGGTGTGTACCGCGAGCAAGTC
CTCATCTCCAAGTTGAACGGCCCCCTGGTGCTGCAGGGCTACACGTGCAACACGACGTCG
TACGCCGCCAACGAGGTGACTATTACTCACGCCAAGGCTCAGCGTGACATTCCTCCCGAG
ATTACTAGCGGTCGCAACGACCTGACCAGTACGCTGCGTCTGAAGACCAACAACGTCAAG
GGCAAGGAGCTCTTCGCCCGCTCGTACATTAGCGGTGACGTCGACTTCATCTTCGGCACC
AAGGCGGAGGCGTGGTTCGAGTCGTGCGACATCGAGCCTGTCGGTCCGGGCTGCATCACG
GCTAACCGTCGTGTTAACGAGTCCAGCCCGTCCTTCTACGTGTTCAACAACGCGCGCGTC
TTCAGCTCCATCGGCAATGGCACCGCGTACCTTGGCCGCCCGTGGCGTCCGTACTCGCGC
GTTGTGTGGCAGAACAGCGAGCTCAGTGACGTGATCCACCCGGACGGCTGGCAGCAGTGG
AACAAGGACAAAAAAACGGCCAACCGCGTGTCCTTCAGCGGAGTTCTGGATGCGCCGGTG
CCGATCACGCAAATTCTTGGCGACAACTACACGAGCGAGTGGTACGTTGACCACAAGTTC
TTGTAA
>PHYSO_528421_S11
ATGAAGGCCTTTGTGTTGCCCCTCGTGGCCTTTGCCGGTCTCGTCACCGGCTTAGCACCC
TCCACTGAAGAGGCGGAGAACGCTCGCATTGAGCCCCCAGCTGGGGCCATCGTCGTCGAC
GCTACCGGTGACTATGACGGCAGCTACCTGACGGTGTCGGAAGGCATGGAGAGCTTGGAC
GTCACCACGACGGAAGTGCAGACCATCTTCGTCATGCCGGGCGTCTACAAGGAGCAGGTG
CTGATCCCGGCGTTGGCGGGAGCCCTCGTGCTGCAGGGGTCTACGCGCGACGCCAGATCG
TACGAGGACAACGAGGTGACCATCACCCAGGCCAAGGCGCAGAAGGACCTCCCAGCTCAC
GTGACTAAGGGCAGGAACGACCTGACCAGCACCATGCGCTTCAAGGCCAGCAACGTGACC
GTGTACAACCTCAACATCGCCAACACGGCCGGCAACGTCGGCCAGGCGGTGGCCGCTACC
GTCGACGGCACCGACTACGGATTCTACGGCTGCAACTTCACCGGCTACCAGGATACGTTG
TACGCCAACAAGGGTCGTCAGCTCTACGCTCAGTCGTACATCAGCGGTGCCATCGACTTC
ATCTTCGGCTCCAAGGCCACGGCGTGGTTCGAGAGCTGCGACATTGAGTCATTCGGCCGA
GGCTGCATCACCGCCAACGGCCGCTCTACGGAGGAGAACCCGTCGTTCTACGTCTTCAAC
GACGCGAAGGTGTTCGGCGCCGGCGCCAAGGGCTCGGCCTACCTCGGTCGTCCGTGGAGA
CCTTTCGCCCGCGTGGTTTTCCAGAACAGCGAGCTCGACGACATTATTAACCCGGCGGGC
TGGTCGGCCTGGGACGCCGCCTCCAGCACGGAGGACGTCTACTTCCGGGAGTTCAACAAC
ACGGGCGACGGTGCGGCCACCGACGACCGCGTCGAGTTCAGTCTAGAGCTCAAGAAACCC
GTTCCTATGACGGAAATCCTCGGTGAAGACTTTGAGTCAGAGTGGTGGGTCGACACCGAC
TACTTGTAG
