# Supplementary material for: The Pectin Methylesterase Gene Complement of Phytophthora sojae: Structural and Functional Analyses, and the Evolutionary Relationships with Its Oomycete Homologs
Source: PLoS One. 2015 Nov 6;10(11):e0142096. doi: 10.1371/journal.pone.0142096 (PMC4636286; doi:10.1371/journal.pone.0142096)
Supplement: S2 Appendix — (FASTA) [file pone.0142096.s002.fasta]

>Hara_803990_S25
ATGACCATGATCGCAGCCAATCCGATCAAGTGCAGTGGACCAAACGCCCGGATCAAGCCA
CCGGCTGGTGCCATCGTCGTTGATGCTGCGGGTGATCCCAAAGACGGAAAAAGCTGCCGG
ACCATGAACGACGCTGTTGCAAAACTGGACCTCTCGTCGAAGGAGGAACAGACGATCTTC
GTCCTCTCTGGTGTCTACGAGGAACAAGTGCTCATTCCGCATCTCAAGGGTAAGCTTGTG
CTCCAAGGCACCACGTGTGATGCGATGTCGTATGCCAAGAACCAGGCGACGATCACCTAC
AAACTGTCGCAGAAGGACTTACCGAAGGAGGTGAAGAGCGATCACAATGCAATGACCAGC
GCCATGCGCTTCAAGGCGGACAATGTGAAAGTCTACAACCTTAACATCGCCAATACGGCG
GGCAACGTGGGACAAGCTGTCGCGGCGACTGTGGACGGCACCAACTACGGCTTCTACGGC
TGCAAGTTCACTGGGTATCAAGACACTTTGTTGACCAAGAAGGGGCTTATCCTGTTTGCC
AACTCCTACATCAGTGGCGCCGTTGACTTCATTTTCGGTTCCAAGGCCGTGGCTTGGTTC
GAGCACTGCGATATCGACAGTATCGGTGCGGGATACATCACTGCCAACGGTCGTGCCAGC
GACGACATGGACTCGTATTACGTCTTCAACCATGCGAACGTCTACAGCTCCAAAAAGGGC
TACGAGCCGGGCATGTCCTACCTTGGTCGTCCGTGGCGTCCTTTTGCTCGCGTCGTGTTC
CAGAACAGCGAGCTCAGCGACGTGGTCAATGCCGCTGGTTGGTCGGACTGGAACGGTGAC
AGCACGGATGACGTAGAGTTTGCCGAGTTTAACAACACTGGCCCAGTTGACTCGTCATTT
GGTTCACAAGGACACTGA
>Hara_804003_S25
ATGACCATGATCGCAGCCAATCCGATCAAGTGCAGTGGACCAAACGCCCGGATCAAGCCA
CCGGCTGGTGCCATCGTCGTTGATGCTGCGGGTGATCCCAAAGACGGAAAAAGCTGCCGG
ACCATGAACGACGCTGTTGCAAAACTGGACCTCTCGTCGAAGGAGGAACAGACGATCTTC
GTCCTCTCTGGTGTCTACGAGGAACAAGTGCTCATTCCGCATCTCAAGGGTAAGCTTGTG
CTCCAAGGCACCACGTGTGATGCGATGTCGTATGCCAAGAACCAGGCGACGATCACCTAC
AAACTGTCGCAGAAGGACTTACCGAAGGAGGTGAAGAGCGATCACAATGCAATGACCAGC
GCCATGCGCTTCAAGGCGGACAATGTGAAAGTCTACAACCTTAACATCGCCAATACGGCG
GGCAACGTGGGACAAGCTGTCGCGGCGACTGTGGACGGCACCAACTACGGCTTCTACGGC
TGCAAGTTCACTGGGTATCAAGACACTTTGTTGACCAAGAAGGGGCTTATCCTGTTTGCC
AACTCCTACATCAGTGGCGCCGTTGACTTCATTTTCGGTTCCAAGGCCGTGGCTTGGTTC
GAGCACTGCGATATCGACAGTATCGGTGCGGGATACATCACTGCCAACGGTCGTGCCAGC
GACGACATGGACTCGTATTACGTCTTCAACCATGCGAACGTCTACAGCTCCAAAAAGGGC
TACGAGCCGGGCATGTCCTACCTTGGTCGTCCGTGGCGTCCTTTTGCTCGCGTCGTGTTC
CAGAACAGCGAGCTCAGCGACGTGGTCAATGCCGCTGGTTGGTCGGACTGGAACGGTGAC
AGCACGGATGACGTAGAGTTTGCCGAGTTTAACAACACTGGCCCAGTTGACTCGTCATTT
GGTTCACAAGGACACTGA
>Hara_809280_S98
ATGAAGATATTTGTGCCGTCGGCTGTGGCTCTCATCAGCATCATGACCATGATAGTAGCC
AACGCTATCACGTGCAGTGGACCGCACGCCCGGGTCGAGCCACCGGCTGGTGCACTCGTC
GTTGATGCTGCGGCTAATCCCAAATACAAGAACAGCTTCCGGACCCTGGCTGGTGCTGTT
AACAAACTGGACCTCTCTTCGGGCAATCAACAGACGATCTTTATTCTCTCTGGGCTCTAC
AAGGAAAAGGTGACCATTCCGTTCCTCAACGGTCCTCTCGTTCTCCAAGGCGCCACGTGT
GATGCGACGTCGTACGCCAAGAACCAGGTGACAATCGCCCAAGCGACGGCGCAGAAGAAC
CTACCTAATGACGTGACTAACGATCGCAATGCACTGACTAGCACGGTGCTATTCAAGTCC
AACAATGTGAAGGTGTACAACCTCAACATCGCCAATACGGCGGGTAATGTGGGACAAGCT
GTCGCTGTTACTGTCGACGGCGAAAACTACGGTTTCTACGGCTGTGACCTCAGAGGATAC
CAAGACACTTTGTTGACCAAGAAGGGAAAGCAGCTGTATGCGAAGTCACGCATCACGGGC
GCCGTTGACTTCATTTTCGGTCTCGAGGCGGCGGTTTGGTGTGAACGCTGCGACATCGAG
AGCATTGGAGCAGGATGCATTACTGCCAATGGTCGTTCCAGCAATGGAAGCAATTCCTAT
TACGTCTTCAACCATGCGCGCGTGTACGGCTCCAAGGGCAGTCTTGTCGGCAAGACCTTC
CTCGGTCGTCCGTGGCGGCCTTATGCTCGCGTCGTGTTTCAGAACAGCGAGCTCAGCAAC
GTTGTCAATGCGGCTGGTTGGTCAAAGTGGAATGGTCAAAGCCCGGATCATGTGCACTTT
CGAGAGTTCAAAAATGTTGGCCCAGGTGCGGCTAAGCGTGAACGAGCTGCGTTCAGTCAA
CAGCTGACGCAAGCTGTAAGCATCAACCAAATCCTTGGTGACAACTACAAGACCCAATCG
TGGGTCGACTTAGCGTACCTATAG
>Hara_809339_S99
ATGGTTTGCCAGTATGGTCAGTCTCTTTGGACAGCTCATTCATCAATCCTCGTTGTATAC
CTCAAAGCGATGAAACTTTTCACTACAGTCGGAGTAGCTGCTAGTCTGGCTGGAGCTTTT
GCCAAAGGGACGTGCGATGGACCGAATGCACGTACTGAGCCTCCAATGGGGGCTATTGTT
GTTGATGTCACAGGCTCGTACAAGAACAGTGTCAAGACCGTGTCGGAGGGTGTAGCACTG
TTGGATCCTCACACCGAGTCGGTGCAAACCATTTTCGTGCGTCCAGGCGTGTACAATGAG
CAGGTTCTGGTCTCGCCACTGTCAGGGCCATTGGTGCTGCAAGGCTACACGTGTGATGCC
ATGTCTTACGCGTGCAACGAGGTGACGATCACCCAGGCCAAGGCACAGAAGGACATTCCC
AAGGAAGTGAAAGGTGAAGCCAGAAACGACTTGACAAGCACGATTCGGTTCAGGTCGAAC
AAGGTGAAGGTGTACAACCTCAACGTTGCCAATACGGCCGGCAACGTCGGCCAGGCACTG
GCTGTGAACGTCAATGCAACCGACTATGGATTCTACGCTTGCAACCTCACAGGTTACCAG
GATACGGTGCTGGCCGACAAGGGTCGCGAACTTTACGCCCACACGTACATTAATGGAGCA
GTTGACTTTGTCTTTGGTCGCTACGCACAGGCGTGGTTTGAATCGTGCGACATCGAGATC
ATTGGCAAAGGTTATATTGCTGCCAATGGCCGTGATTCCAAGGCCAACCCGTCTTCATTC
GTCTTTAATCGTGCCCGCGTGTTCGGAAACAGCGGCGTCGCCTCGAGTACTCTAGGGCGC
CCGTGGTTCCCGTATGCCCGTACGATTTGGCAGAACAGCGAGCTCGGCGATGTTATTGCG
CCGAACGGCTGGTCGACTTGGAACGATACTGCCAGCACGACGAACGTTGTGTTCAAGGAG
TTCAACAACTCGGGTCCCGGTGCTGCCACTGACAAGAGAGTGGCGTTCAGCGGACAATTG
GATGCGCTGATCGCGATCACGGAGATTCTCGGTGATGACTACGCGACGCAGTGGTGGGTT
GACACCGCCTACTTGTACTAG
>PHYCA_6372_S11
ATGCGTGCATTTGCAGCATTGGCGTACCTCACGACGGCTGTACTCGCCACAGTCAGCAGT
GCTTGCACTGGACCAAACTCACGAACGAAACCTCCTGCGGGCGCTTTCGTCGTGGATGCG
ACCGGCGCGTACACTGGCAGCTTCAAAACTGTGTCAGAAGCGGTCGCTAATGTCCCCAAC
ACGACGGACGAGCATACGCTCTTCATGTTCCCCGGCGTCTACCACGAACAGGTGACGATC
CCAAAGCTCAACGGCCGATTGACACTGCAGGGCTATACGTGCAACACGATGAACTACGCC
AAGAACCAAGTGACCATCACCCACACAATGGCTCAAAGGGATTTGCCTGCCAATGCCACT
GGGTCACTCAACCAACTTGTCAGTACGTTGCTGTTCAAATCCAAAAGCGGCGTCAAAGTG
TACAACCTCAACGTTGCCAACCCGACTGGCAAAATTAAGACTCTAGGCCAAGCGGTGGCT
ACGTATGTCGATGCCCCCAACTACGGCTTCTACGCCTGCAACTTCACCGGATACCAGGAC
ACTTTGTGTGCCAACAAGGGCCGTGAACTTTACGCCCGGTCGTACATTGCTGGCGCCGTG
GATTTTATCTTTGGACTGCAGGCAAAGGCCTGGTTTGAGTCGTGCGACTTGGAGTCAGTC
GGCAAAGGTGCCGTCACTGCTAATGGCAACACGAATAGCTCCAATCTGTCCGAGTACGTC
TTCAACAATGCGCGCGTGTTCAGCTCCAATGCTTCAATGAACGGAACGGCGTACCTGGGT
CGTCCTTGGTACCCTTACGCTCGCGTCGTCTTCCAGAACAGTAAACTTGGAGATGTCATT
AACCCGCAGGGCTGGCAGCAGTGGAACAAGAACAACAATACGGCTAATGTTTACTTCAAG
GAGTACAACAACCACGGCCGTGGCGCGAATGCGAGTCAACGAGTGTCGTTCAGCGGACAG
CTGGACGCGCCTGTGAACATCACAGACATCCTCCTGAGCAACTACACGTCTGAGTGGTGG
GTGGACACCAAGTTTTTGTAG
>PHYCA_105972_S11
ATGAAGACTTTCGCGTATCCACTGCTGGCGCTCACCTCTCTCGCCTCGGGGACCCTTGCT
ACTGTCTGTACCGGACCCAACGCTCGCACTGTTCCTCCACCCGGTGCCACCGTTGTCGAC
ATAACCGGAGTGTTCAATGGAAGCTACCAGACCATGGCCGAGGGGATGCTGTACCTGCCC
AATACAACGGAAGAACACACCCTTTTCGTCTTTCCAGGGTTGTATCAAGAGCAGGTGACG
ATCCCGAAATTGGCTGGGCCGTTGGTTGTGCAGGGTTACACGTGCGATACGACTTCGTAC
GCATCGAATCAAGTGACCATTACCCACAAAATGGCGCAGAATGATCTCCCTGAAGAGATC
AAGAACAACCGTAACGACTTGGTCAGTACGATGCGCCTGAAGACCGGAAGTGGCTTGAAA
ATGTACAACCTCAATGTCGCTAACCCAATGGGCAAACTCCCCAAGAACGGCCAAGCCATT
GCTGTTTACGTGGACAACACGGACTACGGCTTCTACGCCTGCAACTTTACCGGTTATCAA
GACACTGTGTGTGCGCACAAGGGTCGGGAACTGTTCGCTCGTTCGTACATTAGTGGAGCT
ACCGACTTCATCTTTGGCATGGAAGCGAAGGCTTGGTTTGAGTCGTGCGACATCGAGACC
GTCGGCAAGGGCTACATCACGGCGAACGGCAACAACGACAGCTCCAATGCGTCCGAGTAC
GTCTTCAACCACGCGCGTGTGTTCAACACCAACGCGTCCATGAACGGAACGACTTATCTT
GGTCGCCCCTGGCGTCCTTACGCCCGCGTTGTCTGGCAAAACAGTGAGTTGGGCGATGTC
GTTCATCCTCAAGGCTGGAAGCGTTGGAACAACGACACCAGCACTGACAACGTATACTTT
AAGGAGTTCAACAACACTGGTCCTGGTGCTGCCATCGATCAGAGAGTCCCCTTCAGCGGA
CAGTTGAATGCTTCTGTGGAGATTACGGAGATCCTCGGCCAAGATTTTGAGTCCGAGTGG
TTTGTCGACACCAGTTTCCTGTGA
>PHYCA_6384_S11
ATGCTGTACCTGCCCAACACAACTGAGGAGCATACCCTCTTCGTGTTCCCGGGCTTGTAT
CAAGAGCAAGTGGTGATCCCGAAGTTAGCTGGACCGTTGGTGTTACAAGGGTACAGTTGT
GATGCGACATCGTACGCTTCCAACCAAGTGACTATTACCCACACCATGGCGCAGAAGGAC
CTTCCTCCTGAAGTTAAAAACAACCGCAACGACTTGATCAGTACAATGCGTCTCAAGTCT
CGCAATGGAGTCAAGATTTACAACCTCAACGTCGCCAACCCGGCCGGGCCGATCGAAAAC
CTTGGACAAGCAGTGGCTGTGTACGCAGATGCAACCAATTACGGCTTCTACGGCTGCAGC
TTCACTGGGTTTCAGGACACTTTGTGTGCCCACAGAGGCCGTCAGCTTTACGCTCGGACC
CACATCAGCGGGACCATCGACTTCATCTTTGGGATGCGAGCTATGGCATGGTTCGAGTCT
TGCGATATTGAAACTATCGGAGAAGGTGGGTGGATCACTGCCAACGGTAACACCAACAGT
ACCATCCAGTCTGAGTACGTTTTCAACCGCGCGCGTGTGTTTGGCTCCAGTGGCAACAGC
TCGACCTTCCTTGGTCGTCCGTGGCGTCCTTACGCTCGCGTTGTGTGGCAGAACAGCGAG
CTCGGTGATGTCGTGAACCCGAAGGGATGGGATACTTGGAACGACGACAACAAAACGGAG
AATGTCTACTTCAAGGAGTTCAACAACACCGGATTAGGTGCTGCTATTGATCAGCGTGTC
ACGTTTAGTGGACAGCTCAATGCTCCTGTGGGAATTACGGAGATCCTCGGGGAAGGCTTT
GAATCTGAATGGTGGGTCGACAAGAGCTACCTGTAG
>PHYCA_9359_S37
ATGCGCTTTTCCACTCTACCCTTCGTGGCCCTTGCGGGTCTAGTGTCGACTTCAGTTGCT
CAAGTCAATAACGCGTGTAGTGGGCCGAATGCGCGTACCGCTCCGCCTCCAGGTGCTACA
GTCATCGACATTACAGGCATGTACAACCAAAGCTACCAGAGCATCGTCGAAGGAATGATG
TACCTGCCGAACACGACCGAGGAGCATACAATTTTCCTGTTCCCAGGCGTCTACCAGGAG
CAAGTGGTGATTCCGAAGCTTGCAGGACCATTGGTTGTGCAGGGCTACACTTGCGATACA
ACGTCGTACGCTGCCAACCAAGTGACTATCACGCACACGATGGCTCAGAAGGACCTCGCT
CCTGAGATCAAGAACAGTCGTAACGATTTGGTCAGTACGTTGCGTCTCAAATCGAGCAGC
GGAGTGAAGATGTACAATGTCAACGTCGCCAATCCGACCGGCAAGATCGAAAACCTCGGT
CAGGCTGTAGCTGTCTACGTTGACGCCCCCAATTACGGTTTCTACGGCTGCAACTTCACC
GGCTACCAGGACACTCTGTGTGCCCACAAGGGCCGTGAGCTTTACTCTAAGTCGTACATT
AGCGGAGCGGTTGACTTCATTTTCGGCATGCAGGCAAAGGCTTGGTTTGAGTCATGTGAC
TTCGAAACGATCGGGAAGGGATGGATCACCGCCAACGGCAACGTCAACAGCTCCAACTTG
TCTGAGTACGTCTTCAACCGCGCACGCGTATTCGGATCCAGTGGCAATGGCTCGACCTAC
CTTGGTCGTCCGTGGTACCCGTACGCTCGCGTTGTGTGGCAGAACAGTGAGCTCAGCGAC
GTCGTCAATCCGGCAGGTTGGGCCCCCTGGAACAGCGCAACGAGCACGGCCAATGTTACG
TTTAAAGAGTTCAACAACAGCGGCCCAGGTGCTGCTACTGACCAACGAGTGTCCTTCAGC
GGCCAATTGAATGCATCGGTGGCTATCAAGGACCTACTTGGAGAAGGTTTCGAGTCTGAG
TGGTGGGTGGACACGAAGTTCTTGTGA
>PHYCA_122914_S49
ATGCAGATTTTCGCCCCTCTCGTCGCTCTTTTCGGCCTTGTTGCCGCTGCTGAAGGTGCA
TGTACCGGCCCCAATGCTCGTACTACACCTCCTCCAGGTGCCATCGTTGTGGACGCTACT
GGTGCGTTCGCCGGTAGTTTCAAGACCGTAGCGGAAGGTGTAGCCAAACTGCCCAACACG
GCGGCGGAACATACTCTGTTCCTAATGCCAGGAACGTACCAAGAGCAAGTCACAGTCCCG
AAGCTCAAAGGTAACCTCGTCGTGCAGGGTTACACTTGTGACTCTACTTCGTACGCTTCC
AACGAGGTCACTATTACCCACGCGATGGCTCAGAAGGACGTCCCAGCCAACATCACCAAG
AACCGGAACGACTACACCACCACTCTGCTCTTGAAATCATCTAACGTGAAAGTGTACAAC
CTTAACGTCGCCAACACGGCCGGTAACGTCGGACAAGCAATCGCCATGAAGGTCGACGGT
GCAAACTACGGCTTCTACGCCTGTAATCTCACGGGGTACCAGGATACTCTGTACGCTAAC
AAGGGCCCCGAGCTCTTTGCCAAGTCGTACATCAACGGAGCCGTGGATTTCGTCTTCGGT
TTGTATGCCAAGGCTTGGTTTGAGTCTTGCGACATTGAATCGGTCGGAAGGGGCTGCATC
ACTGCCAATGGCCGAACGAACGACTCGAACCCGTCCGAATACGTCTTCAACAAAGCCCGC
GTCTTCGGTTCTACGCCTGGACAAGCCTTCCTGGGCCGTCCGTGGCGTCCGTACGCTCGT
GTCGTTTTCCAAAATAGTGATCTCAGCGATGTGGTTAACCCTGCCGGTTGGCAGACTTGG
AACGGCGACAACAACACGGCCAACGTTTACTTTAAGGAGTTCAACAACACGGGTGCCGGT
GCCGCGACTGACAAGCGTGTGGCGTTCAGTGGAACTCTGGAGAAACCTGTGGCTATCACA
GAAATCCTTGGAGAAGGCTACGAATCTGCCTGGTGGGTGGACAAGGCGTACCTGTAG
>PHYCA_127953_S72
ATGCAGATTTTCACCCCGCTTGTTGCACTCACCGGTCTCGTGGCTGGAGCTCTTGCTCAA
CAAACGTGCACCGGACCGAACGCACGCACGGAGCCGCCGGCTGGTGCTGTTGTCGTTGAC
GCCACGGGAGCCTACAAGAACAGCGTCAAGACGGTGTCGGAGGGCGTGGCAAAGCTGGAC
CCGCACACGACGTCGGAGCAGACCGTCTTCGTGCGTCCTGGCGTTTACAACGAGCAGGTT
TTCGTTGCTCCTCTGTCGGGTCCCCTGGTTCTGCAGGGCTTCACGTGTGACGCCACGTCT
TACTCTAGTAACGAGGTGACCATCACCCAAGGCAAGGCCCAGAAGGATATCCCTGCCACG
GTGACGGGTGAGTCTCGTAATGACATGACCAGTACAGTGCGCTTCTACTCGGACAACGTC
AAGGTGTACAACCTCAACATCGCCAACACGGCCGGAAACGTTGGCCAGGCTCTGGCTGTC
AACGTCAACGCCACCGACTACGGCTTCTACGCTTGCAACCTCACGGGTTACCAGGACACT
GTCCTCGCTGACAAGGGCCGCGAGCTCTACGCCCGCACGTACATCAACGGCGCCACCGAC
TTTGTATTCGGTCGCTACGCGCAGGCCTGGTTCGAGAAGTGCGACATCGAGACTATTGGT
ACGGGTTTCATCACTGCCAGTGGTCGTGAGTCCGAGTCTAGCTCGGCCACTTACGTCTTT
AACAAGGCGCGTGTGTTCGGTAAGAGTGGCGTGAACTCGACGGTGCTGGGCCGTCCGTGG
CGTCCGTTTGCCAGGGTCATCTGGCAGAACAGTGAGCTGGGCGATGTGGTCAAGCCGGAG
GGCTGGGCGAAGTGGGACGCTACTTCCAGCACGGACAAGGTCATCTTTAAGGAATTCAAC
AACGTAGGCCCTGGCGCTGCCACTGCCAACCGTGTTACCTTCAGTGGACAGTTGGATGCG
CCTGTGGCTATCAACGAGGTCCTCGGCGAGGGCTACGAAACGGAGTGGTGGGTCGACATG
ACGTACCTGTAA
>PHYCI_206486_S1
ATGCACTTCTTCACTCTGCTATTCGTAACGCTAGCTAGTCTCGTGGCCGGCGCCGCAGCG
CAAGTTAACACCACCGCTTGTAATGGACCCAACGCCCGCACCGTTCCGCCGCCGGGAGCT
ATCGTCGTCGACATCACCGGCACCTACAACGACAGCTATCAGACCGTGGCGGAGGGTATG
GCTTACCTGCCCAACACGACGGAGGAGCATACCCTCTTCCTGTTCCCCGGCGTCTACCAG
GAGCAGGTCTTGATCCCCAAGCTGGCTGGCCCGTTGGTGATCCAGGGCTACACGTGCGAC
ACGATGTCGTACGCGGAAAACAAGGTGACCATCACGCACACGATGGCGCAGAGGGACCTT
GCCCCCGAGATCAAGAACTCCCGCAACGAGCTTGTTAGCACCATGCGTTTCAAATCAAGC
AGCGGCGTCAAGATGTACAACGTCAACGTTGCTAACCCGACGGGCAAAATCGAAAACCTC
GGTCAAGCTGTGGCCGTCTACGTTAATGCCCCCAACCACGGCTTCTACGGCTGCAATTTT
ACGGGTTACCAGGATACGCTTTGTGCGCACAAGGGCAGAGAGCTCTACTCTCGCTCGTAC
ATCAGTGGCGCCGTCGACTTCGTGTTTGGAATGCAGGCGAAGGCCTGGTTCGAGTCGTGC
GATTTTGAAACCATCGGCAAGGGCTGGATCACCGCCAACGGCAACAAGAACAGTTCGAAC
CTGTCCGAGTACGTCTTCAACCGTGCCCGCGTGTTCGGATCGAGTGGAAATGGATCGACC
TACCTGGGCCGCCCGTGGTACCCGTACGCCTATGTCATCTGGCAGAACAGCGAGCTCAGC
GACGTCGTTAACCCGGCGGGCTGGTCTGTCTGGAACAACGGTACCAGCACGGCCAACGTC
ACCTTCAAGGAGTTCAACAACAGCGGCCCCGGCGCGGCGACCGATAAACGCGTGTCTTTC
AGCGGCCAGCTGAATGCCCCCGTGGCTATCACGGAACTGCTTGGTGAGGGATTTGAGTCG
GAGTGGTGGGTTGATACCAAGTTCTTGTAA
>PHYCI_212661_S9
ATGCACACTTGTTCTCTACCTCTCGTGGTGCTTGCCAGTCTTGCATCAGGTACACTCGCC
AACCTGTGCAAAGGACCCAACGCCCGTACCGAACCTCCGACAGGAGCCATCATTGTCGAT
GCCACGGGCGCCTATCACGGAAGCTTCCGGACTGTGACGGAAGGTGTAGCAAACATCCCG
AATACGACCGATGAGCACACGTTCTTCGTGTTCCCAGGCGTATACCGCGAGCAAGTGTTC
ATCAACCCGTTGAATGGTCCACTGGTGCTGCAGGGCTACACCTGCGACACCATGTCGTAC
GCTGCAAACCAAGTGACCATCACCCAGGCCAAGGCCCAGCGGGACATTTCTCCCGATTAT
ATCGGAGATCCCAACTACCCGACCAGCACACTGGGTCTCCCGGCGAGCAACGTGAAAATG
TACAATCTCAACGTCGCCAACACGGCCGGCAAAATTGGCGGCAAAGTCGGCCAGGCCGTG
GCTGCGTATGTCGGGAACGGCACCGACTACGGCTTTTACGGCTGTAAATTCAGTTCCTAT
CAAGATACCCTGTGCGCGATGAATGGCAGACAGCTCTACGCCAGATCGTACATCGGCGGC
GCTGTCGACTTTATCTTCGGCAAGCAAGCTCAGGCGTGGTTCGAGGATTGCGATATTGAG
TCCGTCGGACAAGGATACGTCACTGCGAATGGCCGCTACAACGATGGCGTCAACTCGACC
TACCTTGGTCGCCCATGGCGCACCTACTCCCGCGTCGTGTTTGAGAACAGCGACCTAAGC
GACATCGTTCGCCCGGAAGGGTGGAAGGCTTGGAACAACGACACGGACACCACCAACATC
TTTTACAAGGAGTTCAATAACACTGGCCCCGGCGCAGCTACCGACAAACGAGTGGCTTTT
AGCGGTACACTGGACAAACCTGTGCTCATCACGGACATCTTCGGCGAGAATTACAAATCG
AACTGGTGGGTTGATACCAAGTTTCTGTAA
>PHYCI_2685_S9
ATGCACGCATTTGTATTATTAATACCATTCGTGATCTCTACATGCCTCGCAGCGACTTCA
AGTGCCGCATTGATCGAATCCAACGCCCAAAGTTTGTGCAGTGGTCCCAACGCGCGCACC
AGACCTCCGGCAGGCGCCATTGTCGTCGATGCTACGGGAACATACAACGGAAGCTTCCTG
ACCGTCGTGGAGGGCGTGGCAAATATCCCCAACACGACTGAGGAGCACACTCTCTTCATG
TTCCCGGGCGTGTACAAGGAACAAGTGTCCATCAACCCGTTGAATGGGCCGCTGGTGCTG
CAAGGCTACACGTGTGACACCACATCGTACGCTGCAAACGAGGTGACAATCACTCATGCC
AAGGTGCAAAGGGATATCCCTCCCGAGGTGGTCAGCGAGCGCAACTACTTGACCAGTACG
TTGGGTTTCAGGACGAGCAATGTGAAAGTGTACAACCTCAACGTCGCCAACACGGCCGGC
AAAATCGAGAAGAGTGGCCAGGCGGTGGCCGTATTCGTCAACTCAACCAACTTCGGCTTC
TACGGCTGCAACATGACAGGTTACCAGGACACCCTGTGCGCTAACAGGGGCCCGGAGCTC
TACGCCCGGTCGTTCATCAGCGGTGCCGTCGACTTCATCTTCGGATTGCAAGCGAAGGCG
TGGTTCGAGTCCTGTGACATCGAGTCAATCGGAAAGGGATACATCACCGCCAACGGCAAC
TCCAACAGCTCCAATCTTTCCGAGTACGTCTTTAACCGCGCCCACGTGTTTGGTACTAAC
GGCACCAATTCGACCTACCTCGGTCGTCCATGGCGTCCGTACGCGCGCGTTGTCTGGCAA
AACAGCGATCTCAGCGACGTCGTCAAGCCGGAGGGTTGGAAGCGCTGGGATAATATCTCC
AGCACTGACAACATCTACTTCAAGGAATTCAACAACAGCGGCCCCGGTGCAGCTACCGAC
AAACGAGTGGAGTTCAGCGGACAGCTTACTGAGCCCGTCGCCATCACTGAAATTCTCGGC
GAGGGCTACGCTTCTGAATGGTGGGTCGACACGGACTTCTTGTAA
>PHYCI_212180_S9
ATGCAATTCTTCGCTCCTCTCGTGATTCTCGCTACCCTCGCGTCGGGTGCTCTCGCCGGA
GCCGGAGGCGGTGTCAAGTGCAGCGGACCGAACGCGCGAGTACGGCCCCCGAAGGGTGCT
ATCGTCGTCGATGCCACCGGCGCACACCCCGGCAGCTACAAGACCGTCTCTGAGGGTGTG
GCCAATATCCCCAATACGACGGCGGAGCACACGCTCTTCGTGTTCCCGGGTGTCTATCAG
GAGCAAGTCGTGGTCCCCAGATTCAATGGCCCAATCGTGCTGCAGGGCTACACGTGCAAC
ACGCAGTCGTACGCTCACAACCAGGTGACCATCACGCACTCGATGGCACAGAAGGATCTC
CCGGCCAACACGACTGGATCGCTCAACCAACTGGTTAGCACTATGCTCTTCAGGTCGAAG
AATGGCACAAGGGTGTACAACCTCAACGTCGCCAACCCCGAGCCGAAGATCAAGAACCTC
GGCCAGGCGATCGCCGTCTACGTTGACGGCCCCAAGCACGGCTTCTACGCCTGCAACATG
ACAGGTTACCAGGATACCCTGTGTGCCAACAAGGGCCCTCAGCTGTATGCCAAGTCGTAC
ATCAATGGTGCCGTTGACTTCATCTTTGGTCTCCTGTCGAAGTCCTGGTTCGAGTCCTGC
GACATCGAGTCGATTGGCAACGGTTCCATCACCGCCAACGGCAATGGCAACAGCTCGAAC
CTGTCCGAATATGTTATTAACAACGCCCGCGTGTTCGGCCACTACAACAAGTCAGCGGCT
TACCTCGGCCGTCCGTGGTTCCCGTACGCTCGCGTCGTTTTCCAGAACAGCGAGCTCGGC
GATGTCATCAACCCGCAGGGATGGCAGAAATGGAACAAGGACAACAACACGGCCAACGTG
TACTTCAAGGAGTTCAACAACCGTGGCCCCGGTGCGGCCACCGACGAGCGTGTGTCCTTC
AGCGGACAGTTGGATGCTGCCGTGCCCATTACGGACATCCTGGGCGACGACTACAAGTCT
CAGTGGTATGTCGACAAAAAGTTCTTGTAG
>PHYCI_212483_S9
ATGCGAATCTTTGCTCCACTTCTGCTTCTCGCCGGCCTTGTACTAGCCGAGGACAAATGT
AGCGGACCGGATGCGCGGACGAACCCGCCGGTGGGCGCTATCGTCGTCGATGCCACTGGC
GCGCACCCCGGTAGTTTCAAGACCGTGGCCGAGGGCGTGGCCCATCTACCCAACACGACG
GCGGAGCACACCCTCTTTGTGTTTCCGGGCGTGTACGAGGAGCAGGCGATGGTTCCGCAG
CTGAATGGACCGCTGGTAGTGCAAGGCTACACGTGCAACACGCAGTCGTACACTGACAAC
CAAGTGACTATCACGCACAAGATGGCGCAGAAGGACGTTCCTGCCTCAATCAAGGTCGAA
CGCAATTCGGTGACAAGCACCTTGGGACTCAAGGCAAGTAGAGTGAGATTGTACAACCTC
AACATCGCCAACCCGGAACCCAAAATCGATCAGCTGGGTCAGGCGATCGCGTTGTTCGTC
AACTCTACCACCAGCGGCTTCTACGCCTGCAACATTTCTGGTTATCAGGACTCGCTATAT
GCCAACACTGGCCGTCAGCTTTATGCCAAGTCTTACATCAGCGGAGCCGTCGATTTCATC
TTTGGTCTCTACTCGAAGGCGTGGTTCGAGTCCTGTGATATCGAGTCTATCGGTAATGGG
GCCATTACCGCCAATGGCAACCGCAACAGCTCGAATCTGTCTGAATACGTCATTAACAAC
GGACGCGTTTTCGGCTCTGGCAATGGAACTGCCTATCTGGGGCGCCCATGGCATCCTTAC
GCCCGTGTTGTTTTCCAGAACAGCGAGCTTGGCGATGTCGTCAACCCGCAGGGATGGCAG
CAATGGAACAAGGACAACGATACGGCTAACGTCTACTTCAAGGAGTTCAACAACCGCGGC
CCCTCTTCGGCAACCGATAAGCGTGTTACCTTTAGTGGGGAGCTAGACGCACCGGTGTCC
ATCGCAGACATCCTGGGCGTGGACTACAAGTCTCAGTGGTTTGTTGATACCAAGTTCGTG
TAA
>PHYCI_212433_S9
ATGCAAATTTTTGCTCCGCTCGTGGCTCTCGCTGGCCTTGCGTCAAGCGCAGTCGCCTTC
ACCCCGTGCAGCGGGCCGGATGCTCGGATTCAGCCTCCGCTCGGTGCCACCGTCGTCGAT
GGCACCGGCGCCCACCCTGGCAGCTTCAAGACCATTGCGGAGGCTGCGGCCCACCTCCCC
AACACGACGGCTACCGCGGAACACACCCTCTTCGTGTACCCTGGCGTCTACGAGGAGCAG
GTCACGATCCCGAAGCGCAAGGGTCGTCTTGTGGTGCAGGGCTTCACATGCAACACGATG
TCGTACGCTGAGAACCAGGTGACCATCACCCGCGCTTTGGCGCAGAAGGATGTCCCGGCC
AACGTGACGAAGAACCGCAACGATGCCACCAGCACGCTGCTGCTCAAGGCCAGTGATGTC
AAAATTTACAACATTAACGTCGCCAACACGGCCGGTGACGTTGGCCAGGCCATTGCGGCT
AAGGTCGACGGCGCCAACTACGGCATCTACGCCTGCAACTTTTCTGGATACCAGGATACC
CTTTACTCCAACAAGGGTCCCGAACTCATTGCCAAGTCGTACATTAATGGTGCTATCGAC
TTCGTATTTGGTCTTTACGCGAAGGCGTGGTACGAGTCCTGCGATATCGAGGTTATCGGT
GCCGGCTGTATCACCGCCAACGGCCGCACCAACGACTCTAATCCGTCCACCTACGTTTTC
AACAAAGCGAACGTGTTCGGCAAAACCAAGGGAATTGGCTACCTGGGTCGCCCGTGGCGT
CCGTACTCCAGCGTCGTTTTCCAAAACAGCAACATCGGCGATGTCATCAACTCGGATGGC
TGGCAGAAGTGGAACGGCGACAACAACACAGCCAACGTGTACTTCAAGGAGTTCAACAAC
ACGGGTGCCGGTGCGGCCACCGACAAGCGTGTACCCTTCAGCGGAGTTCTGAACGCATCT
GTGCCAATCACGCAGGTCCTGGGCGACAACTACGCGACCCAGTGGTATTTCGACCCCAAG
TTCATGTGA
>PHYCI_212450_S9
ATGCAGCTTTTCGAACCACTCGTTGTGCTCGCCAGTCTTGCCTCGGTCGCCCTGGCTGAC
GCTGCGTGCAGCGGACCAAACGCGCGAGTTCAGCCTCCGGCGGGCGCCGTCATCGTCGAC
GCCACAGGCGCACACCCCGGCAGCTACAAGACAGTGTCTGAGGGTGTCGCCAACGTGATC
AACGATACGGCGGAGCACACGGTCTTCGTGTTCCCGGGCGTCTACCAAGAGCAAGTTATC
GTGCCGAAGTTCAACGGCCCGCTTGTGCTCCAGGGCTACACGTGCAACACGCAGTCGTAC
GCTGACAACCAGGTGACCATCACGCACTCGATGACCCAAAAGGATCTCCCCGCGAACGCC
ACCGGCTCGGCCAACCAACTGGTCAGCACTATGCTCTTCAGGTCGAAGAATGGTACCAAG
GTCTACAATCTCAACGTCGCCAACCCGCAGGTGAAGCTAAAAAGCGGTGGCCAGGCACCT
GCCGTATTTGTCAATGCGCCCAACCACGGCTTCTACGCGTGCAACATGACAGGTTACCAG
GACACGTTGTGCGCGAACAGGGGCCCTCAGCTGTACGCCAAGAACTACATCAACGGCGCC
GTTGACTTTATCTTTGGTCTCCTGTCCAAGTCCTGGTTCGAGTCCTGCGATCTCGAGTCG
ATCGGTAACGGTTCCATCACCGCCAACGGCAACGGCAACAGCTCGAACCTGTCCGAGTAT
GTTATTAACAACGCTCGCGTGTTCGGTCACTTCAACAAGTCATCGGCTTACCTTGGCCGT
CCGTGGTATCCGTACGCTCGCGTCGTTTTCCAGAACAGCGAGCTCGGTGACGTTCTCAAC
CCGAAGGGATGGAATCAGTGGAACAAGGACAACAACACGGCCAACGTGTACTTCAAGGAG
TTCAACAACCGCGGCCCCGGTGCGGGCATCGGTAAGCGTGTATCCTTCAGCGGACAGTTG
GACGCTGCCGTGCCCATTACGGACATCCTGGGCGACGACTACGAGTCTCAGTGGTATGTC
GACAAAGCGTTCTTGTAG
>PHYCI_212576_S9
ATGCGAGCGTTCGCACTATTAATACCAGTACTTTTGCTGGTGGTGAGTGTTCTCGCTGCA
GTCGAAGCCTCGTGTAGTGGGCCCAACGCACGCACTCAGCCTCCAAGTGGTGCTATCGTC
GTCGATGCCTCGGGGTCTTACAAGGGAAGTGTCAAGACGGTATCGCAGGGCGCGGCAAAA
CTGAGCAGCACGACGGCTCAGCAGACCCTCTTCATTTTCCCGGGAACCTACCGCGAGCAA
GTACTCATCCCGGCGCTAAACGGCCCGCTGGTGGTGCAGGGCTACACGTGCAACACCATG
TCATACTCCGCCAACCAAGTTACAATTACCCGCGCGATGGCGCAGAAGGATCTCCCTGCC
AACGTCCAGAGTCCGAACGACGTTATTAGCACGCTGCGCCTCAAGTCATACAGCGGTGTG
AAACTTTACAACATCAACGTCGCCAACACTGCGGGCAACGTCGGCCCGGCAGTGGCTACT
TACGTCGACGGTGCAGACTACGGGTTCTATGCTTGTAAGTTTTCGGGATACCAGGATACA
TTATGTGCCAACAAGGGCCGAGAGCTTTACGCCCGGTCGTACATTGGTGGTGCTGTTGAC
TTTATCTTCGGTCTTGAGGCCAAGGCGTGGTTCGAGTCGTGCGATATCGAGTCACTTGGA
CCAGGCTCCATCACTGCCAACGGCAACACGGGAGGTTCCAACCCGTCGGAGTACGTGTTC
AACAAGGCGCGCGTGTACGGATCTGGCCGTCAGACTGCGTACCTAGGCCGCCCGTGGCGT
CCTTATGCGCGCGTCGTCTTTCAGAACAGCCAGCTTGGCAACGTTATCAACCCGAAAGGC
TGGGAAAAGTGGGGCAACAGCACCAGCAACGTGTTCCTGCGGGAGTACAACAACGGCGGC
CGTGGTGCAGCGACTGGTGAGCGAGTGAATTTCAGCGGAAGTCTGCCTGCTCCAGTGTCT
ATCGAGAGCATCCTTGGTTCGAGCTACAAGTCGGAGTGGTGGGTTGACACCAACTTCTTG
TGA
>PHYCI_231070_S66
ATGCAGATCTTCGCTCCTCTCGTGGCCCTTGTCGCTCTGGCGTCGGGAGTTATCGCCGAC
GACGCCTGCAGCGGGCCCAACGCGCGGACCACGCCCCCCAAGGGCGCTATTGTCGTGGAT
GCCACGGGATCCTACCAGGGCAGCTACAAGACCGTGTCGGAGGGTGTGGCCAAGCTCAAC
CCCAAGAAGAAGGGGGTGCAGACGGTGTTCGTGCGCCCGGGCGTCTACAACGAGCAGGTG
CTCATCTCGCCGCTGGCTGGCCCGCTGGTGCTGCAGGGCTACACGTGCGACGCCAAGAAC
TACGCCAGCAACCAGGTGACCATCACGCAGGCCAAGGCCCAGAAGGACATCCCTGCCGAG
GTGAAGGGTGAGACCCGTAACGACATGACCAGCACGGTGCGCTTCAAGTCGGACAAGGTC
AAGGTGTACAACCTCAACATCGCCAACACGGCCGGCAACGTCGGCCAGGCGCTGGCCGTC
AACGTGAACGCCACGGACTACGGCTTCTACGCTTGCAACCTCACTGGATACCAGGACACC
GTGTTGGCAGACAAGGGCCGCGAGCTCTACGCCAAGACTTACATCAACGGCGCCACCGAC
TTCGTTTTCGGCCGCTACGCTCAGGCCTGGTTCGAGTCCTGCGATATCGAGACCATCGGC
ACGGGTTTCATCACCGCCAGCGGCCGCGAAGCCGCCAACAGCTCGGCTACGTACGTCTTC
AATCGTGCCCGCGTGTTCGGCAAGAGCGGCGTCAACTCGACCGTCTTGGGTCGTCCTTGG
CGCCCGTACGCCAAGGTCATCTGGCAGAACAGCGAGCTGGGCGACGTTGTCAAGCCGGAG
GGTTGGACCACTTGGGACGCCACCTCCAGCACCGCCGACGTGGTCTTCAAGGAGTTCAAC
AACTCGGGCCCCGGCGCCGTCAAGGGCAGCCGTGTTGCCTTCAGCGGCCAGCTGGACAAG
CCTGTGGCCATCACCGAGGTGCTCGGCCAGCGCTACGCCAAGGAATGGTTCGTCGACACC
TCCTACCTGTAA
>PHYCI_231786_S70
ATGCAGGTCTTCGCCCCACTCGTAGCACTCGCTGGCCTAGCGGCGGGAGCACTCGCTGAC
ACCACATGCAGTGGGCCCAACGCGCGCAACTCGCCGCCTGCGGGCGCCATCGTCGTGGAT
GCCACGGGCTCCTACAAGAACAGCTTCAAGACGGTGTCGGAGGGCGTGGCCAGGCTGGAC
CCCAACACGACGTCGGAGCAGACCCTTTTCCTCCGTCCGGGCGTCTACAACGAGCAGGTG
CTCATCTCGCCACTGTCGGGCCCGTTGGTGCTGCAGGGCTTCACGTGCGATGCGTCTTCG
TACGCTAGCAACGAGGTGACGATCACGCAGGCCAAGGCCCAGAAGGACATCCCTGTCGAG
GTGAAGGGCGAGGCCCGTAACGACATGACCAGCACGGTGCGTTTCAAGTCGAACAACGTG
AAGGTGTACAACCTCAACATCGCCAACACGGCCGGCAACGTCGGCCAGGCGCTGGCCGTC
AACGTGAACGCCACGGACTACGGCTTTTACGGTTGTAACCTCACTGGATACCAGGACACC
GTGTTGGCAGACAAGGGCCGAGAGCTCTACGCCAAGACGTACATCAACGGCGCCACCGAC
TTCGTCTTCGGCCGCTACGCTCAGGCCTGGTTCGAGTCCTGCGACATCGAGACCATCGGC
ACGGGTTTCATCACCGCCAGCGGCCGCGAAGCCGCCAACAGCTCGGCCACGTACGTCTTC
AACCGCGCCCGCGTGTTCGGCAAGAGCGGCGTCAACTCGACAGTCCTGGGTCGTCCTTGG
CGCCCGTACGCCAAGGTCATCTGGCAGAATAGCGAGCTGGGCGACGTTGTCAAGCCGGAG
GGCTGGGCCACTTGGGACGCCACCTCCAGCACCGCCGACGTGGTCTTCAAGGAGTTCAAC
AACTCGGGCCCCGGCGCCGTCAAGGGCAGCCGTGCTGCCTTCAGCGGCCAGCTGGATAAG
CCTGTGGCCATCACCGAGGTGCTCGGTGAGGGCTATGAGACCGAGTGGTGGGTCGACACC
ACCTACCTGTAG
>PHYCI_242529_S132
ATGAAGACCTGTGTTTTCCCTCTCGTGGCGATTGTCGGTCTCACCGCAGGTTCAGTATCC
GCCGCCGAAGACACGTGCGGTGGACGGAATGCTCGCATCGAACCCCTGGCCGGTGCTATC
GTCGTTGATGCCACGGGTGACTACGACGGCAGTTTCCTGACCGTATCGGAAGGCATGGAG
AACCTGGACGTCACCACGACGGATGTGCAGACTGTCTTCGTCATGCCTGGCGTTTACGAG
GAGCAGGTGCTTGTCCCGGTATTGGCGGGAGCCCTAGTGCTGCAGGGGTCGACGTGCGAC
GCCATGTCCTACGAGGACAACGAGGTGACCATCACCCACGCCATGGCGCAGAAGGATCTC
CCGGTCCACGTGATGAAGGGCAGGAACGATCTGACCAGCACGGTGCGGTTCAAGTCCAGT
AACGTGACCGTGTACAACCTCAACATCGCCAACACGGCCGGAAACGTTGGCCAGGCGGTG
GCCGCTACGGTCGACGGCACTGACTACGGGTTCTACGGCTGTAACTTCACCGGTTATCAG
GATACGTTATACGCCAACAAGGGCCGCCAGCTCTACGCCCAGTCGTACATCAGCGGCGCC
ATCGACTTCATCTTCGGGTCCAAGGCGACGGCGTGGTTCGAGAGCTGCGACATCGAGTCG
GTGGGTCGGGGCTGCATCACCGCCAACGGCCGCTCCTCCGAGGACAGCCCGTCCTTCTAT
GTCTTCAACGACGCGCGGGTGTTCGGCTCCGGCGCCAAGGGATCGGCCTACCTCGGGCGC
CCGTGGAGGCTGTTCGCCCGCGTGATGTGGCAGAACAGCGAGATCGATGACATTATCAAC
CCCGAGGGCTGGTCTGCCTGGGACTCCACTTCTAGCACGGACGACGTCTACTTCAGGGAG
TTCAACAACACCGGCGACGGTGCGGCCACGGACGAACGTGTCGAGTTTAGCCTCGAGCTC
AAGAAACCCGTCCCTATGGCGAAAATCCTCGGCGACGACTTTGAGTCCGAGTGGTGGGTC
GACACCGCCTACCTGTAG
>PHYCI_16066_S164
ATGCACTTCTTCACGCTGCCGTTAGTAGCCCTTGCTGGTCTCGCAGTGGGTGTTGGTGCT
CAAGTTCCCAACGCTTGCAATGGGCCTAACGCCCGCACCGTTCCACCGCCAGGAGCTATT
GTCATTGACATCACGGGCACGCACAACAACAGCTACCAGACCGTGACGGAGGGGATGGCT
TACCTGCCCAACACGACTGAGGAGCACACCATCTTCCTCTTCCCGGGTGTTTACCAGGAA
CAAGTGCTGATCCCCAAGCTGGCTGGTCCTTTGGTGCTACAAGGCTACACATGCGATACG
ATGTCGTACTCAGAGAACACGGTGACGATCACGCACACGATGGCGCAGAGGGATTTCGCT
CCTGAGATCAAGAATTCGCGCAACGACCTTGTCAGCACGTTGCGTCTCAAGTCGAGCAGT
GGCGTCAAGATATATAACACCAACGCTGCCAACCCGACGGGCAAAATTGACCAGCTCGGC
CAGGCGATGGCCGTGTACGTTGATGCCCCCAACTACGGCTTCTACGGTTGCAATTTTACG
GGTTGGCAGGATACGCTTTGCGCGCACAAGGGCAGAGAGTTCTACGCTCGCTCGTACATC
AGCGGTGCTGTCGACTTCGTGTTTGGAATGCAGGCAAAGGCCTGGTTCGAGTCTTGTGAT
TTTGAACCCGTTGGACAGGGGTGGATCACCGCCAACGGCAACTACAACAGCTCTAACCTG
TCGGAGTATGCGTTCAACCGTGCTCGCGTCTTCGGGTCCAGCGGCAATGGATCGACCTAC
TTTGGCCGCCCGTGGTACCCGTACGCCCGTGTTGTGTGGCTAAACAGCGAGCTCAGTGAT
GTGGCCAGCCCGGCAGGTTGGTCTGTCTGGGACAGCGCTACTAGCACGGCCAATGTCACC
TTTAAAGAGTTCAATAACCGCGGTCCCGGCACGGCCACCGGTCAGCGAGTGTCTTTTAGC
GGCCAGCTGAATGCCTCGGTGGCTATCACGGAACTCCTCGGGAACGGATTCGAGTCAGAG
TGGTGGGTTGATACCAAGTTCTTGTAA
>PHYCI_255456_S285
ATGCAGCTCTTGGCTCCTCTCATCGCTCTTCTCGGTCTTGCTGCCACAGCCGAAGGTGCT
TGCGGCGGACCCAACGCCCGTATCACGCCCCCGACAGGCGCCATCGTCGTCGATGCCTCT
GGTGCGCACGCCGGCAGCTTCCGAACCTTGGCGCAGGGTGTTGCCAAGCTTTCCACCACG
ACGGCGCAGCAGACCGTCTTCGTGTACCCGGGCGTGTACCGCGAGCAAGTGACTGTGCCG
CTGTTGAACGGTCCGCTGGTGCTGCAGGGCTACACCTGCGATACCAAGTCGTACGCCGCC
AACCAGGTGACGATCACCCAAGCCAAGGCGCAAAAGGACATCCCCGCTTCTGTCGTCAAA
AACCGCAATGATCTGACCACCACACTGCTGCTCAAGTCCGACAACGTTAAGGTGTACAAC
CTCAATGTGGCGAACACGGCCGGCAATGTCGGCCAGGCCATCGCCGTGAAGGCCGACGGC
GCCAACTCCGGCTTCTACGCCTGTAAATTTTTGGGTTTCCAGGATACTCTGTATGCGAAC
AAGGGTCCGAACCTGTACGCGAGGTCGTACATTAGTGGTGCAGTCGACTTCGTCTTTGGA
CAGTACGCGAAGGCGTGGTTCGAGTCATGCGATATCGTATCTACCGGCAAGGGCTGCATT
GCTGCCAACGGCCGCGACTCCGCCACCAACCCGTCTGAGTTTATTTTCAACAATGCCAAC
GTGACTGGCACCGGTGGCGTTGGAACTGCTTACCTGGGTCGCCCCTGGAAGCCCTACTCG
CGCGTCGTGTGGCAGAACAGTCAGCTCAGCAACGTGATCAACCCTCAGGGCTGGCAGAAG
TGGAATGGCAACAACAACGTCGGCAACGTTTACTTGAAGGAGTACAACAACCGCGGCACC
GGTGCTGCCACGAACCAGAGAGTTAGTTTCGGAGGGGTGGTGTCGAAACCTGTGCCCATC
ACGGACATTCTAGGAGCGAACTACAAGACGCAGTGGTGGGTCGACACCAACTTCTTGTAA
>PHYCI_255457_S285
ATGCAGATCTGGGCCCCCCTCGTCGCAATTGCTGGACTCGTGGCCACCGCCGAAGGTGCT
TGCAGCGGACCCAATGCCCGTATCACGCCTCCGGCTGGTGCCATCGTCGTCGACTCCACG
GGTGCGCACGCCGGCAGCGTCCGGACCTTTGCGGAGGGTTTCACCAACCTGCCCAACACC
ACCGCGGAGCACACGGTCTTTGTGCTCCCGGGCGTGTACCCGGAGCAAGCGACGCTCCCG
AAGCTGAACGGCCCGGTGGTGCTGCAGGGCTACACCTGTGACACAACTTTATACGCTGCC
AACGAGGTGACTATCACCCACGCCATGGCCCAGAAGGACGTTCCGGCATCGATCATCAAG
AACCGCAACGACTACACCGCAACGCTGCTGCTCAAGTCCGACAACGTGAAGGTCTACAAC
ATCAATGTGGCCAACACTGCTGGCGCTGTTGGCCAGGCCATCGCCGCTAAGGCCGACGGC
GCCAACTACGGCTTCTACGCCTGCAATTTCTCGGGTTATCAGGACACGCTATACGCTAAC
CAGGGCCCCAGCGTCTACGCCAAGTCGTACATCAGCGGCACTGTCGACTTCGTCTTCGGT
CTATATGCGAAGGCGTGGTTCGAGTCGTGCGACATCGTGTCGATCGGCAAGGGCTGCATC
TCTGCGAACGGCCGCTCCAACGACACCAACCCGTCCGAGTACGTCTTCAACAATGCGCGT
GTGTCCGGCACTGGCGCCCCCGGGTCGGCCTACCTGGGTCGCCCCTGGAAGCCGTACGCC
CGTGTCGTGTGGCAAAACAGCGAGCTGAGCAACATCATCAACCCCAAGGGATGGCAGAAG
TGGAATGGTGACAACAACACCGCCAACGTTTACTTCAAGGAGTACAACAACCGCGGTGCT
GGTGCGGCAACCAACCAGCGCGTGGACTTCAGCGGAGTGCTGACGCAGCCGGTGCCTATC
ACGGACATCCTCGGCGCCAACTACAAGACCCAGTGGTGGGTCGACAACAACTTCTTGTAA
>PHYCI_20323_S312
ATGAGTGTTCTCGCCGCGGTCGAAGCCTCGTGCAGTGGATCCCACACACGCACCCAGCCC
CCAAGTGGTGCCATCGTCGTCGATGCCTCGGGGTCTTACACGGGCAGTGTCAAGACGGTA
GCGCAGGGCGCGGCAAAACTGAGCGACACGACGGCAGAGCAGACACTTTTCATTTTCCCG
GGGACCTACCGCGAACAAGTAGCGATTCCACAGCTTAATGGTCCACTCGTGGTGCAGGGC
TACACGTGTAATACCATGTCGTACTCCGCCAACCAAGTTACGATCACCCACTCAATGGCG
CAGAAGGATCTCGCCGCCAACGTCCAAAGTCCCAACGTGGTAGCTAGCACGCTGTACCTC
AAGTCAGACAGTGGTGTGAAAGTGTACAATATTAACGTCGCTAACACCGCGGGCAACGTC
GGGCAGGCAGTGGCTACGTACGTCGACGGCGCTACCTACGGTTTCTACGCCTGCAAGTTC
ATGGGCTATCAGGATACCCTATGCGCGAACAAGGGCCGAGAGCTTTACGCTCGATCGTTC
ATCAGTGGTGCTGTTGACTTTATCTTCGGTCTTGAGGCCATGGCGTGGTTCGAGTCTTGT
GATATTGAGTCAGTTGGAGCGGGCTGCATCACTGCCAACGGCAACACGGGAAATTCCAAC
CCGTCGGAGTACGTATTCAACAAGGCGCGCGTGTACGGATCCGGCCGTCAAACTGCGTAC
CTAGGCCGCCCGTGGCGTCCTTATGCGCGTGTTGTCTGGCAGAACAGTCTGCTCGGCAAT
GTTATCAACCCCGAAGGCTGGCAAACGTGGGACGCTAGCACGAGCAACATCTTCTTCAGG
GAGTTCAACAACACAGGCCGTGGTGCGGCTACTACTCAGCGAGTGAGCTTCAGCGGACGG
CTGAGTGGGCCCGTGACTATCGAAAGCACCCTTGGCTCGAACTACAAGACCGAGTGGTGG
GTGGACACCATGTTCTTGTGA
>PITG_01029_S1
ATGCAGATATTTGCTCCCCTCGTCGCCCTTGCTAGCCTCGCCGCAGCCTCGGAAGGTGCC
TGTACCGGAACGAATGCTCGCACTACTCCCCCACCAGGTGCCATCGTCATTGACGCCACG
GGTGCGTACAGCGGCAGCTTCAAGACCGTGTCCGAAGGAGTGGCCAATCTTCCCAAAACG
GCGGTGCAACAAATTCTCTTCTTGATGCCGGGGACTTATGAGGAGCAGGTCACAATTCCG
AAGCTTAAAGGCAACCTGGTTGTGCAGGGCTACACTTGTGACACGACATCGTACTCTTCG
AACCAGGTCACTATCACCCACGCCATGGCGCAAAAGGATGTCCCTGCCAACATCACCAAG
AGCCGCAATGACTACACGACCACGCTGCTGATCAAGGCGAGTAACGTGAAGGTGTACAAC
CTCAACGTTGCCAACACAGCTGGCGACGTTGGCCAGGCCATTGCTATGAAGGTCGACGGC
GCCAATAACGGAGTTTACGCCTGCAATCTCACCGGCTACCAAGACACTTTGTACGCAAAT
AAGGGTCCCGAGCTCTTCGCCAAGTCGTACATTAGCGGTGCCGTCGACTTCGTCTTTGGT
CTGTACGCGAAGGCCTGGTTTGAGTCCTGCGACATTGAGTCTGTTGGCAAAGGCTGCATC
ACTGCTAACGGCCGCACAAACGATTCGAACCCTTCCGAATATGTCTTCAACAACGCACGC
GTCTTCGGTTCCACTCCGGGTCAAGCCTTCCTGGGCCGGCCGTGGCGACCGTATGCCCGC
GTCGTTTTCCAAAACAGTGACCTTAGTGATGTTATCAACCCAGCAGGTTGGCAGAAGTGG
AACGGTGACAACAATACGGCTAACGTCTACTTCAAGGAGTACAGCAACAGAGGAGCAGGA
GCGGCTACCAACAACCGTGTTGGTTTCAGTGGAACGCTGGAGAAACCTGTGGCGATCACG
GAAATCCTTGGTGCGGGCTACGAGTCCGCCTGGTGGGTGGACAAGTCGTTCCTGTAG
>PITG_02545 _S3
ATGCAGTTTTTTGCTCCTCTCGTCGCTCTTGTCTACCTCGTCGCCGGTGCTGAAAGTGCG
TGCACCGGACCGAACGCGCGCACTACTCCGCCTCCCGGTGCCATTGTCGTTGACGCCACA
GGTGCCTACAGGGGGAGTTTCAAGACGGTGTCGGAAGGGGTAGCAAAGCTGTCCACCGCG
ACGGGAGATAGCACGCTCTTCTTGATGCCCGGCATTTATAAAGAGAAGGTCACGGTCCCG
CCGCTCAAGGGCAAGCTTATTGTACAGGGCTACACGTGTGACACGACTTCGTACTCTGCG
AATCAGGTCACTATCACCCGTGCCATGGCGCAAAACGATATCCCCGCCAGCATCACCAAG
AATCGCAATGACTACACGACCACGCTGCTGCTTAAGTCGAGCAACGTGAAAGTGTACAAT
CTCAACGTTGCAAACACGGCCGGGAACGTTGGTCAGGCCATTGCAATGAAGATTGACGGT
GCTAACTACGGAATCTACGCTTGCAAGCTCACAGGTTACCAGGACACTTTGTACGCGAAC
CAAGGACCTGCGCTCTTCGCCAAGTCATACATTAATGGTGCCGTTGATTTCATTTTTGGT
CTGTACGCGAAGACTTGGTTTGAGTCATGCGACATTGAGTCTATCGGCAAGGGATGCGTC
ACTGCCAACGGCCGCACCGACAACTCGAACCCGTCCGAGTATGTCTTCAACAAGGCTCGT
GTCTTCGGTTCCAAACCGGGGCAAGCTTTCCTGGGTCGTCCGTGGCGGCCGTACGCTCGC
GTTGTTTTCCAGAACAGTGATCTCAGTGACGTTGTCGACCCCGCAGGATGGCAAAAGTGG
AACGGCGACAACAACACGGGTAACGTCTACTTCAAGGAGTTCAACAACAGAGGAGCAGGG
GCTGCGACCACCAAGCGTGTAGCTTTCAGCGGAACGCTCCAGAAACCTGTGGCCATCACG
GAAATCCTTGGGGAGGGTTATGGGTCCGCTTGGTGGGTGGACAAGTCGTTCATGTAG
>PITG_04325_S5
ATGAAGCTCTTCCTTCCCTTCGTGGCTCTTGTAGCTGTCTCGACCCTCTCAGCAGCTGAG
GTCATAGACGAAATCGGAGCTGGAGGCACGTGCAGCGGACGCAACGCACGTGTCGCCCCT
CCCAAAGGTGCCATCGTCGTTGACGCCACTGGTGACTTTGACGGCAGCTACGAGACCCTA
TCGAAGGGTGTAGAGAGCTTGGACGTCACTTCAACGGACGTGCAGACCATCTTCGTCATG
CCGGGTATCTACGAAGAGCAGGTGCTCGTTCCTAGACTAGCAGGCGCTTTGGTGCTGCAG
GGCTCGACGTGTGATGCGAGATCATACGAAGACAACGAGGTCACGATTACTCAGGCCACA
GCGCAGAAGGATCTCCCGCGGGAGTTGACTAAAGGACGTAATGATCTCACCAGTACAATG
CGCTTCAAGGCCAGTAATGTGACAGTGTACAATCTCAACATTGCCAACACTGCTGGCAAC
GTTGGTCAAGCTGTGGCAGCTACGGTTGACGGAACGGACTATGGTTTCTACGGGTGCAAC
TTCACGGGATATCAGGACACGTTGTACGCTAACAAAGGACGGCAACTGTACGCACAGTCG
TACATCAGTGGAGCCGTGGACTTCGTCTTTGGGTCCAAGGCTGTGGCCTGGTTCGAGAGC
TGCGACATTGAGACGGTTGGCAAGGGCTGTATCACTGCTAACGGCCGTAGCACTGAAGAT
GGCCCGTCCTACTATGTGTTCAATGACGCTCGAGTGTACGGCTCCAACCCCAAGGGCACG
TCCTTCCTCGGTCGTCCCTGGCGTCCATTCGCTCGCGTAGTGTGGCAGAACAGCGAGCTG
AGCGACGTCATCAATCCTCTGGGCTGGTCTGCGTGGGACGCCACATCTGGCACGAACGAT
GTTCACTTTAGGGAGTTTAACAACACGGGAGCTGGTGCTGCGATGGATAAGAGAGTGGAA
TTCAGCCTGGAACTTAAGAAGGCGGTGGACATCACGGAGCTCCTGGGCGAGGATTACGAG
TCGCAGTGGTGGGTGGACCCGGACTATCTGTAG
>PITG_06560_8
ATGCAGATCATTGCACCCCTCGTTGCTTTCGCCGGTCTCACCACTGTCGGAGCTCTTGGC
GACCGCGCATGCAGCGGACCGAATGCGCGTACGGACCCTCCGACTGGCGCTATTGTTGTC
GACGCCACGGGTGCCTACAAGAACAGTTTTCGGACTGTGTCGGAGGGTGTGGCAAAACTG
GACCCCAAGACGACCTCGGAGCAGACTGTGTTCGTGCGTCCTGGTGTCTACAACGAACAG
GTGCTGATCTCGCCGCTGTCGGGCCCACTGGTGCTCCAGGGCTTCACGTGCGACGCTATG
TCATACGCCAGCAACGAGGTTACCATTACCCAGGCAAAGGCCCAGAAGGACATCCCCGCC
GAGGTGACGGGCGAAGCTCGAAACGACATGACCAGTACTGTGCGCTTCAAGTCGGACAAC
GTAAAGGTGTACAACCTCAACATCGCTAATACCGCTGGCAACGTGGGTCAAGCGCTGGCC
GTCAACGTCAACGCCACCGACTATGGCTTCTACGCGTGCAACCTCACGGGCTATCAGGAC
ACTGTTCTCGCCGACAAGGGCCGTGAGCTCTACGCCCGCACGTACATCAACGGTGCCACT
GACTTTATCTTCGGTCGCTACGCCCAGGCCTGGTTCGAGTCTTGCGACATCGAGACCATC
GGCACCGGTTTCATTACCGCAAGTGGGCGTGAATCCGAGTCCAGCTCGGCCACATTCGTC
ATTAACCGTGCCCGTGTATTCGGTAAGAGTGGCGTTAACTCGACTGTTCTAGGCCGCCCG
TGGCGTCCGTACGCCAAGGTCATCTGGCAGAACAGCGAGCTCGGTGACGTGGTCAAGCCG
GAGGGCTGGGCGAAATGGGACGCTACTTCCAGCACGGATAAAATTATCTTCAAGGAGTTC
AACAACTCAGGTCCCGGTGCCAACACTGGCAACCGTGTTGCCTTCAGCGGACAGCTCGAC
GCACCTGTGACCATCAAGGAAGTCCTCGGCGAGGACTACGAGACCCAGTGGTGGGTTGAC
AACAACTACCTGTGGTAA
>PITG_08863_S16
ATGTCGTATGCTGCCAATGAAGTGACCATCACCCAGGCGAAGGCGCAGAAGGATATCCCT
CCCGAGATTAAGGATAACCGCAACTTCTTGACCACCACTCTGGGTTTCAAGTCGCCAAGT
GGCGTTAAAGTGTACAGCCTAAACGTCGCCAACACCGCCGGGAAGATTAAGGATCTTGGC
CAGGCGGTGGCTGTGTACGTTGACAGCACCGACTACGGCTTCTACGCCTGCAACTTCACT
GGGTACCAGGACACTTTGTGTGCCCACAAGGGCCGTGAGCTGTATGCTCGGTCCTTCATC
AGTGGTGCTGTCGGCGATGGCTGGGTCACCGCCAACGGCAACAAGAACGCTACCATCGCT
TCCGAGTACGTCTTCAATAAAGCGCACGTGTTCGGCCTAAACGAGTCCATGAACGGAACG
ACCCACTTGGGTCGCCCGTGGGGTGAGTATGCCCGAGTTGTGTTCCAGAACAGCGAACTT
GAAGACGTCGTCAATCTTGAGGGGTGGACACCTTGGGACGACAAAACCAGCACCGACAAT
GTGTACTTCAAGGAGTTTAACAACGAGGGTCCTGGCGCAGTTACTGTCGCGCGTGTTCCC
TATAGCGGACAGCTGGATGCTGCGGTGGACATCACGGAGATCCTCGGGGACGACTACGAA
TCGCAGTGGTGGGTTGACAGCAAATTTCTGTAA
>PITG_08910_S16
ATGCAGGGTTACACCTGTGACACGACATCGTACGCTTCGAACGAGGTGACCATTACCCAC
GCGAAGGCTCAGAAGGACATCCCACCTGAGATCAAGAACAACCGCAACTACCTCACCAGT
ACGCTAGGTCTGCAGGCAAGCAACGTGAAGGCGGTGGCTATTTATGCCGATGGAGCCGAC
TACGGATTCTACGCTTGCAACTTTACTGGATACCAAGACACGTTGTGCGCCCACAAGGGC
CGCGAGCTCTACGCCAAGACGTACATCAGCGGTGCTGTTGACTTTGTCTTTGGTCAAAAA
GCCATGGCGTGGTTCGAGTCTTGCGACATCGAGTCCATCGGTGAAGGCTGGATCACTGCT
AACGGCAACGAGAATGCGACTATCGCATCCGAGTATGTCTTCAACAACGCCCGTCTGTTC
GGCACTGGATCGACCTACTTGGGTCGGCCATGGCGTCCCTTTGCTCGTGTTGTGTGGCAG
AACAGCGAGCTGGGGGACATTGTAAACCCGGAGGGGTGGGAGGCATGGGACGAATCCAGC
AGCACTGCGAATGTCTACTTCAAGGAGTTCAACAACAGCGGCCCCGGTTCAGCTATCGGC
AAACGTACGCCCTTCAGTGGGCAACTGGACGCGCCTGTGGCAATTGCGGACATTCTCGGC
AAGAACTACGAATCCGAATGGTGGGTTGACACCAATTTCGTGTAA
>PITG_08911_S16
ATGTACAACCTCAACGTGGCCAACACGGCCGGTAAGATTGGCGGCAAGGTCGGTCAAGCG
GTGGCGGTGTATGCCAATGGAACGGACTACGGTTTCTACGCCTGTAACTTCTCAGGCTAC
CAGGACACGTTGTGTGCTCAAAGCGGCCGTGAGCTCTATGCCCGGACGCTGATTCGTGGT
GCAACCGACTTCATCTTCGGCAAACTCGCTCAAGCCTGGTTCGAGAAATGTGACATCGAG
ACCAACCCGTCCTGGTACGTCTTTAACCACGCACATGTGTTCACCGCCAATGCTTCCTTG
AATGGGTCCACCTACCTCGGTCGTCCGTGGCGTCCATACTCTCGTGTCGTCTTCCAGAAC
AGCGAACTTGGTGACGTTATCCACCCGCAAGGCTGGAAGCGTTGGAACAATGACACCAAC
ACTGATAATATCTACTACAAAGAGTTTAACAATAGTGGGCCTGGCTCTGCAATCGAACAG
CGAGTCCCCTTTAGTGGCCAGCTGAATGAAGCTGTGGCCATTTCCGACATCTTCGGCGAG
AACTACACGTCTGAGTGGTGGGTTGACAATAAATATCTGTAA
>PITG_08912_S16
ATGCACTCTTTTGTGTTGCCACTCCTGGCGGTCGCCGGACTCGCATCAGCCACACTTGCT
ACGGCCGATACTACCTGCAATGGACCTAACGCTCGCACCATCCCTCCACCAGGAGCTATC
GTCGTCGACGTCACTGGCACTTTCAATGGAAGCTACCAGACCATGGCGGAGGGTATGGCG
TACCTGCCCAACACGACGGAGGAGCACACCATTTTCATTTTCCCCGGCCTCTACCAAGAA
CAAGTGCTGGTCCCAAACCTGGCTGGTCCATTGGTGCTCCAGGGATACACGTGCGACACG
ACGTCCTATGCGGAAAACAAGGTCACAATCACGCACACTATGGCGCAGCGAGATCTTCCT
CCCGAGATCAAGAATAGCCGCAACGATTTGATCAGCACGATGCGCCTCAAATCGGGGAAA
GGAGTAAGAATGTACAACCTCAACGTCGCCAACCCATCGGGTAAGATTGAAAAACTCGGC
CAGGCAGTGGCTGTCTACGTCGACAACACAGACTACGGGTTCTACGGCTGCAACTTCACC
GGGTACCAAGATACTTTGTGTGCACACAAGGGCCGTGAGCTCTACGCCCACTCGTACATT
AGCGGAGCTGTCGACTTTGTGTTTGGCATGCAAGCAAAGGCCTGGTTCGAGTCATGCGAT
TTTGAGACCGTTGGAAAGGGCTGGATTACAGCCAATGGCAACACTAACAGCTCCAATCTC
TCTGAGTACGTCTTCAACAACGCTCGTGTGTTCAACACCAACGCTTCCATGAACGGAACG
ACCTACCTTGGTCGCCCGTGGTACCCCTACGCTCGCGTCGTCTGGCAGAACAGTGAGCTT
GGTGACGTTGTCAACCCGCTAGGATGGTCGACTTGGAACAAAAATAACAACAACACGGAA
AACGTCTACTTCAAGGAGTTCAACAACAGTGGACCTGGCGCGGCTATCGACCAGCGGGTT
GCGTTTAGCGGTCAGCTTAACGCTTCTGTAAAGATCACGGACCTTTTGGGAGAGGACTTT
AAAACCGAGTGGTGGGTTGACACCAACTTTTTGTAA
>PITG_08914_S16
ATGGCGTACCTGCCCAACACGACGGTAGAGCATACGATATTCGTGTTCCCGGGCGTATAC
CAAGAGCAAGTGCTGATCCCAAAATTGGCAGGCCCGTTGGTGGTCCAGGGCTACACGTGT
GATACGACATCGTACAGCAACAACACAGTGACGATAACACACACGATGGCTCAGAGAGAT
CTCCCGCTCGAGATTAAGAATGGACGCAACGATTTGATCAGTACGATGCGTCTGAAGTCG
CGCAGTGGTGTGAAGATCTACAACATGAATGTCGCTAATCCAGCCGGCCCGATCGATCAT
CTTGGACAGGCGGTGGCTGTTTACGTCGATGCAACGAACTATGGTTTCTACGGCTGCAAT
TTTACGGGTTACCAGGACACGCTGTGTGCACACAGGGGTCGTCAGCTCTACGCACGATCA
TTTATCAGTGGAGCTGTTGACTTCATTTTTGGAATGCGAGCGAAGGCTTGGTTTGAGTCT
TGCGATATTGAGATACGTTTTAACCGTGCGCGAGTACTTGGTTCGAGTGGAAATGGATCT
ACGTACCTCGGGCGTCCATGGCGTCCATACGCTCGCGTTGTGTGGCAGAAGCAGCTCAGC
GACGTTGCTAACCCGAAGAGATGGTCGACGTGGAACGACAACAACAACACAGCAAACGTC
TACTTCAACGAGTTCAATAACAGCGGACCCGGGTCGGTAACCGGCCAGCGTGTGCCTTTC
AGCGGACAATTGAGCGCTTCTGTAGCCATTACTGAAATCCTTGGTGCTACGCTCGAGTCC
GAGTGGTGGATCGACACAGACTTCATTTAA
>PITG_18907_S86
ATGAGTGGTGTCACTGCTGGTTCCTCGGGGCAGTGCAGTGGTCCAAATGCGAGGACTGAG
CCTCCATCAGGAGCTGTGGTCGTCGACGCCTCTGGTGCTTACAACGGGAGCTTCAAGACC
GTTGTGGAGGGCGTTGCCAACCTACCAAACTCGACGGCAGGACAGACGCTGTTCATATTC
CCGGGCGTGTACAACGAGCAAGTGTCGGTACCGAAACTGGCAGGACCGCTGCTACTGCAG
GGCTACACGTGTGACACAACTTCGTACGCTGCGAACGAGGTGACTATCACCCAGGCGAAG
GCTCAGAAGGACATCCCACCTGAGATCGAGAACAACCGCAACTATCTCACGAGTACGTTG
GGTCTCAAGTCGAGCAAAGTGAAGGTGTACAATCTCAATGTTGCCAATACCGTGGGTAAA
GTCGAGAAGAACGGCCAAGGGGTTGCTATCTATGCCGATGGGGCCGACTATGGCTTCTAC
GCCTGCAACTTTACCGGGTACCAGGACACTGTGTGTGCCAACAAGGGTCGTGAGCTGTAC
GCTAAGTCGTACATCAGTGGTGCTGTCGACTTTGTGTTTGGCCAAAGAGCCATGGCGTGG
TTCGAGTCTTGCGACATTGAGTCGATCGGAGAAGGTTGGATCACTGCCAACGGCAACGCC
AACGCTACCGTCACTTCCGAGTACGTTTTCAACAACGCTCGCGTGTTCGGCAATGGCTCA
ACCTACTTGGGTCGTCCGTGGCGCCCCTTTGCCCGCGTGGTGTGGCAGAACAGCGAGCTG
GGAGACATTGTTAACCCGGAAGGTTGGGCGGCCTGGGACGAATCTACCAGTACAGCCGAC
GTTTACTTGAAGGAGTTTAACAACAAGGGACCCGGAGCAGCAATCGATCAACGGGTGGCC
TTCAGTGGACAACTGGATGCGGCTGTGGCGATCAAGGACATCCTCGGAGAGAACTTCGAG
TCCGAATGGTGGGTTGACACCACCTTCTTGTGA
>PPTG_06231_S9
ATGCTCCGTGTTGCATTATTATTCCTCGCGCTCGTCGGACTCGCATCGGATGCTCTTCCT
TCAGTCGACGCCACCTGCAGCGGACCGAATGCTCGCACCGTGCCTCCACCAGGGGCCATC
GTCGTCGATATCACCGGCACCTACAATGGCAGCTACCAGACCATGGCCGAGGGCATGGCG
TACCTACCTAACACGACAGAGGAGCACATCATCTTCGTCTTCCCCGGCGTCTACCAGGAG
CAGGTGCTGATTCCGAAGTTAGCTGGTCCATTGGTGCTTCAGGGCTACACGTGCGATACG
ACATCGTACGCTGACAACAAGGTGACAGTCACGCATACAATGGCACAGAGAGACCTTCCG
CTCGAGATCAAGAATGGACGCAATGATTTGATCAGTACGATGCGTCTCAAGTCTCGCAGT
GGAGTGAAGATGTACAACATGAACGTAGCTAACCCAGCCGGCCTAATCGAAAAACTTGGT
CAGGCCGTGGCTGTGTACGTTGATGCAACCAACTACGGGTTCTACGGTTGCAACTTTACT
GGTTACAAGGATACTTTGTGTGCTCACAGAGGTCGTCAGCTCTACGCACGATCATTTATC
AGTGGTGCCATCGACTTCATTTTTGGCATGCAGGCGATGGCGTGGTTTGACTCTTGCGAT
ATTGAGAGTATCGGGGAAGGTTACATCACCGCCAATGGTAACAGCAACAGCACTATCGAG
TCTCAGTATGTCTTCAACCGTGCGCGTGTGCTTGGCTCTAGTGGAAATGGCTCAACCTAC
CTTGGTCGTCCGTGGCGTCCTTATGCTCGCGTCGTCTGGCAGAACAGCGAGCTGAGCGAC
GTTGTTAACCCGAAAGGATGGTCGACGTGGCATAACGACAGCAACACGGCAAACGTCTAC
TTCATGGAGTTCAACAACAGTGGACCTGGTGCGATAATCGACCAGAGAGTGCCCTTCAGT
GGCCAATTAGAAGCTCCTGTGGTCGTTACAGATATCCTCGGTGAGAACTACAAGTCCGAG
TGGTGGGTTGATACCAACTTCTTTTAA
>PPTG_06233_S9
ATGCACCCTTTCACCTTGCTGCTCGCAGTGCTTGGCAGCCTCGTCACTATCTCTGCAGCC
GATATCAATACCACATGCAGTGGCGTCAACGCACGCATCACTCCTTCACCTGGTGCCATC
GTTGTCGATTCCATGGGCGCGTACAATGGAAGCTTCCGGACGCTAGCGGAGGGCGTGTCA
AACCTGGCCAATACGACGGAAGAGCAGACCATTTTCCTTTACCCGGGCGTTTATCACGAG
CAGGTGTTCATCACACCGCTGGCGGGGCCTCTCGTGCTACAAGGTTACACCTGTAACACG
GAATCGTACGCTGACAACCAGGTCACGATCACCCAGGCGAAGGCACAAAGAGACATTCCG
CTCAATGTGACTGGAGACCGCAACTGGGCAACCAGTACGTTGGGTCTCGCGGCGAGCAAT
ATTAAAATGATCAACCTCAACGTGGCCAACACGGCCGGTAAAATTGGTGGCAAGGTCGGT
CAGGCGGTGGCCGTATATGCCAATGGAACCGACTACGGCTTCTACGCCTGCAACTTCTCC
AGCTACCAGGACACTTTGTGTGCTCACAATGGTCGCGAGTTGTATGCCCGCACATTGATT
CGGGGTGCTACCGACTTCATCTTCGGTATGAACGCTCAAGCGTGGTTCGAGAAATGCGAC
ATCGAGGTTGTCGGAAAAGGTTACGTCACGGCGAATGGACGCGAGAGCGAGTCTAACCCG
TCTTGCGTACCTCGGTCGCCCGTGGCGTCCCTACTCGCGTGTTGTCTTCCAGAATAG
>PPTG_06240_S9
ATGGGCGCGCATAAGGGAAGCTTCCGCACCCTAGCGGAGGGCGTGGACAGCTTGTCCGAC
ACGAAGGAAGAACAGACCATTTTCCTCTACCCGGGCATTTACCACGAGCAGGTGTTCATC
ACACCGCTCGCGGGTCCACTAGTGCTACAAGGTTACACCTGTAACTCGGAGTCGTATGAC
GACAACCAGGTCACGATTACCCAGGCGAAGGCACAAAGAGACATTCCGCTCAATGTGACT
GGAGACCGCAACTGGCCGACCAGCACTTTGGGTCTCGCGGCGAGCAACATCAAAATGTAC
AACCTCAACGTGGCCAACACGGCCGGTAAAATTGGTGGCAAGGTCGGTCAGGCGGTGGCC
GTATATGCCAATGGAACCGACTACGGCTTCTACGCCTGCAACTTCTCCAGCTACCAGGAC
ACTTTGTGTGCTCACAATGGTCGCGAGTTGTATGCCCGCACATTGATTCGGGGTGCTACC
GACTTCATCTTCGGTATGAACGCTCAAGCGTGGTTCGAGAAATGCGACATCGAGGTTGTC
GGAAAAGGTTACGTCACGGCGAATGGACGCGAGAGCGAGTCTAACCCGTCTTGGTACGTC
TTTAACCACGCAAACGTGTTCACGGCCAACGCCTCTTTGGTTGGCAAAGCGTACCTCGGT
CGCCCGTGGCGTCCCTACTCGCGTGTTGTCTTCCAGAATAGCGAGCTGAGTGACGTTGTG
AACCCGGAAGGCTGGAAACGTTGGAACAATGACACCAACACTGCCAACATCTTCTACAAG
GAGTTCAACAACAGCGGTCCTGGCGCGGCTATCGACCAGCGTGTCCCCTTCAGTGGTCAG
TTGAATGAAGCTGTGGTCATCTCGGACATCCTCGGCGAGAACTACGGATCGGAGTGGTGG
GTTGACACCGAATACTTGTAA
>PPTG_06241_S09
ATGCGCACCTTCATGCTATCCCTGGCAGTATTTGCAAGCCTGGGAACATCCGCGCTGGCG
GCAACCGACGACATATCTACCCCATCGAAGGGTGGGGTGGAAGTTCAAAAGAAGGGTGTT
TCCATTGGGTTTTCAGGCCTCTGCAGTGGTCCTAACGCGAAGACTGAACCTCCAGCTGGG
GCTGTCGTCGTCGATGCTTCGGGTACCTACGACGGGAGCTACAAGACCGTTGCGGAGGGT
GTTGCCAACCTACGAAACTCGACCGAAGAGCAAACGCTCTTCGTTTTCCCGGGCGTCTAC
AACGAGCAAGTGTCAATCCCGAAATTATCGGGCCCGCTGGTCCTCCAGGGCTACACTTGT
GACACAACTTCGTACTCTGCAAACGAAGTGACTCTCACCCAGTCCAAGGCCCAGAAGGAC
ATTCCACCCGAGATCGAAAACAACCGCAACTATCTCACCAGCACGTTGGGTATCCAGACA
AGCAAAGTGAAGGTGTACAACCTCAACGTGGCCAATACGGCCGGCAAAATTGAGGAAGAC
GGCCAGGCAGTGGCAGTTTACGCCGATGGAGTCGACCATGGCTTTTATGCCTGCAACTTC
ACTGGGTACCAGGACACTGTGTGCGCCCACAAGGGTCGAGAGCTGTATGCCAAGTCGTAC
ATCAGTGGTGCTGTCGACTTTGTGTTCGGTCAAGTGGCCATGGCGTGGTTCGAGTCGTGC
GACATTGAGTCTATCGGTGAAGGTTGGATCACTGCCAACGGCAACGAAGAATCTACTGTC
GCTTCAGAGTATGTTTTCAACAATGCTCGCGTGTTCGGCGATGGCTCGACCTACTTGGGC
CGTCCTTGGCGCCCCTTTGCCCGGGTTGTGTGGCAGAACAGTGAGCTGGGCGATATCGTG
AACCCGGAAGGATGGGAGGCATGGGACGAAACTTCCAGCACCGATGATGTCTACTTCAAA
GAGTATAACAACAGCGGCCCTGGTGCAGCTACCGATAAGCGTGCTGCCTTCAGCGGACAG
CTGGACGCGCCTGTGGCAATCACGGACATCCTTGGTGATAAGTACGCGTCCGAATGGTGG
GTTGACACCGACTTCTTGTAA
>PPTG_06271_S9
ATGCGTGCATTCTCCGTACTTGCCTCTCTCGCGACGGCCATACTTGCCACAACCAGCAGT
GCGTGCACCGGTCCGAACTCGCGGACGACGCCTCCAGCAGGAGCTATCGTTGTCGATGCT
ACTGGCACATACGCGGGTAGCTTCAAGACCGTGTCGGAGGGCGTCGCCAATGTCCCGAAC
ACGACGGACGAGCACACTCTCTTCCTGTTCCCTGGTGTCTACCACGAGCAGGTGACAGTC
CCGAAGCTGAACGGCCATTTAGTGCTGCAAGGCTACACGTGTAACACAATGAACTACGCG
AAAAATCAAGTGACCATCACCCACACAATGGCACAAAGAGATCTCCCTGCCAATGCCACC
GGTTCGCTCAACCAACTTGTCAGTACTCTGCTGTTCAAGTCGAAAAGTGGTGTGAAGGTG
TACAACCTCAACGTCGCCAACCCGACTGGAAAAATCAAGACTCTGGGCCAGGCCGTCGCC
ACGTACATCGACGCCCCCAACTACGGTTTCTACGCTTGCAACTTCACTGGATATCAGGAC
ACTTTGTGTGCTAACAAAGGACGTGAACTCTTCGCCCGATCCTACATTGCTGGGGCCGTT
GATTTCATCTTCGGTCTCCAGTCGAAGGCGTGGTTTGAGTCCTGTGATCTGGAATCGGTT
GGAAAAGGCTGCGTCACCGCTAATGGTAACACCAACAGCTCCAATCTGTCTGAGTACGTG
TTCAACAATGCGCACGTGTTCAGCTCCAACACATCGATGAATGGAACGGCCTATTTGGGC
CGTCCATGGTATCCCTACGCTCGCGTTGTCTTCCAGAACAGCAAACTTGGCGACGTCATC
AACCCACAAGGGTGGCAGCAATGGAACAAAGACAACAACACCGCTAATGTCTACTTCAAA
GAGTACAATAACCACGGCCCCGGTGCATCTACAAAGCAGCGGGTATCCTTCAGTGGGCAG
CTGGACGCGCCTGTTGCCATAACGGACATCCTTGGCAGCAACTACACGGACGAGTGGTGG
GTGGACACCAAGTTCTTGTAG
>PPTG_08020_15
ATGCACACCTTCGCTCTGCCACTCGTGACGCTTGCCGCGCTTGTATCGATTGTTGGGGCT
CAAGTCAGCACAGCGTGCAGTGGACCGTACGCACGAACTGTCCCCCCGCCGGGAGCTATC
GTCGTCGATATCACGGGCGCGTACAATGACAGCTACCAGACCATGGCAGAAGGCATGCTG
TATCTACCCAACACGACCGAAGAGCACACTATCTTCATCTTCCCAGGCGTCTACCAGGAG
CAAGTGGTGATTCCGCGGCTCGCTGGTCCACTGGTGGTGCAGGGCTACACGTGTGATACT
ACGTCCTACACGGAGAACAAGGTAACGATTACCCACACCATGGCGCAGAAAGACCTTGCA
CCCGAGATCAAGAACAGCCGCAACGACCTCGTTAGCACCCTACGCCTCAAGTCGAGCAGT
GGTGTCAAGATGTACAATGTTAACGTCGCTAACCCAACTGGTAAGATCGATAATCTTGGT
CAGGCAGTGGCGGTGTACGTTGATGCACCCAATTACGGCTTCTACGGTTGCAACTTCACT
GGTTACCAGGACACCTTGTGTGCCCACAAGGGTCGTGAGCTCTACGCACGGTCGTACATC
AGCGGTGCTGTAGATTTCATCTTCGGCATGCGAGCGAAAGCGTGGTTCGAGTCGTGCGAT
TTTGAGACGATCGGAAAGGGGTGGATCACCGCCAACGGAAACCAAAACAGCTCCAACCTG
TCCGAGTACGTCTTCAATCGTGCACGCATCTTCGGAAAAAGTGGAAACGGATCGACCTAT
CTTGGCCGCCCGTGGTATCCCTACGCTCGTGTCGTTTGGCAGAACAGTGAGCTCAGTGAT
GTCGTCAACCCGGCAGGTTGGGCCACGTGGGACAGTGTCACCAGCACGGCCAATGTTACG
TTCAAAGAATTCAACAACAGCGGCCCAGGCGCTGCTACCGACAAACGTGTTTCTTTCAGC
GGTCAACTTAATGCATCTGTGCCTATTACGGCTCTCATGGGCGAAGGCTATGAGTCTGAG
TGGTGGGTGGACACGGCGTTCTTGTAG
>PPTG_10340_S19
ATGTCGATTCTTGCTCTTTTCTCCGCTCTTGCCGGCGTGATTGCCACTGCGGAAGGTGCT
TGCACCGGGCCGAACACGCGCACTATGCCCCCTCCCGGTGCCATCGTCGTTGATGCCACG
GGTGTCTACAATGGCAGTTTCAAAACCGTGTCAGAAGGGGTGACCAAGCTGTCCACCTCG
ACGGGAGACCACACGCTCTTCTTGATGCCAGGCACATATAAGGAGAAGGTCATTATCCCG
CAGCTCAAGGGCAAACTAATTGTACAGGGTTATACGTGTGATACGACTTCGTACGCGTCG
AACCAGGTCACTATCACCCACGCCATGGCGCAAAGGGATGTCCCTGCTAGCATCACCAAA
AACCGCAACGATTACACCACCACGCTGCTGCTCAAGTCAAGCAATGTGAAAGTGTACAAC
CTCAACGTTGCCAATACGGCTGGAAACGTTGGTCAGGCTATTGCGATGAAGGTCGATGGT
GCTAACTACGGAATTTACGCTTGCAAGATCACGGGCTACCAAGACACTCTGTACGCGAAC
AATGGTCCTGCGCTCTTCGCCAAGTCGTACATCAGCGGAGCCATCGACTTCGTTTTTGGT
CTGTACGCGAAAGCCTGGTTCGAGTCCTGCGATATTGAGTCCGTGGGGTACGGATGTGTC
ACTGCTAACGGCCGCACCGATAACTCGAACCCGTCCGAGTACGTGTTCAACAACGTCCGT
GTGTTCGGTTCGAAACCTGAACAAGCCTTCCTAGGCCGTCCGTGGCGCCCGTATGCTCGT
GTCGTTTTCCAGAACAGTGATCTCAGCGATGTTATTAACCCAGAAGGGTGGCAGAAATGG
AATGGTGACAACAATACAGCCAACGTCTACTTCAAGGAGTACAAGAACAGAGGAGCCGGA
GCGGCGACCAACAAGCGTGTAGCTTTCAGCGGAACGCTGCAGAGCCCTGTGACCATAACG
GAAATCCTTGGTAGTGACTTCAACTCCGCCTGGTGGGTCGACAAGTCGTTCATGTAA
>PSURA_71191_S7
ATGCTCGAATCGAGTTCTCCGCTCGGTGCCATCGTCGTCGATGCTTCGGGTGACTATGAC
GGCAGTTTCCTGACTGTGTCGGAAGGCGTCGAGAACTTGGCGATCACGACGAAGGAGCAG
ACCATCTTTGTGCTCCCGGGCGTCTACAAGGAGCAGGTGTTGATCCCGAAACTCGCAGGG
CCTTTGGTGCTGCAGGGCTCCACGTGTGACACGATGACGTACGCTGACAACGAGGTGACC
ATCGTCCAAGCCACGGCGCAAAAGGACCTCCCCAAGGAGCTGACTAAAGGACGCAATGAC
ATGACGAGCACACTGCGTTTCAAGTCCAGCAATGTCAAGGTGTACAACCTCAACATCGCC
AACACGGCCGGTAACGTCGGCCAGGCGGTGGCTGCTACGATCGACGGGACGGACTACGGC
TTCTACGCCTGCAACTTCACCGGCTACCAGGACACTTTGTACGCCAACAAGGGCCGCGAG
CTCTTTGCTCAGTCGTACATCAGTGGCGCCGTTGACTTTGTCTTCGGCTCCAAGGCGACA
GCGTGGTTCGAGTCTTGCGATATCGAGACTGTTGGTAAAGGCTGCATCACCGCCAACGGC
CGAAGTGACGAGCTCAATCCGTCCTACTTCGTGTTCAACAATGCGCGCGCGTTCGGCTCC
AACGCTGTTGGCTCGTCTTGCCTCGGTCGACCGTGGAGACCTTTTGCTCGCGTCGCGTGG
CAGAATAGCGAGCTCAGCGACGTCATCAACCCTCAAGGCTGGTCTGCGTGGGATAGCACG
TCCAGCACGGACGACGTCCACTTCAGGGAGTTCAACAACACCGGCCTCGGCGCGGCTACC
GACGAGAGAGTTGAGTTTAGCCTCGAACTGCAGAAAGCAGTCCCCATCACGGACATCCTC
GGCGAGGATTTCGAGACCGAGTGGTGGGTCGACACCGACTTCTTGTAG
>PSURA_74392_S7
ATGCAAGCCTTTGTGTTGCCACTCGCAGCTCTTGCTGGTCTCGCGATCAGTTCTGCAGCT
GGAGTCGAAACGTGCAGCGGACCAAATGCTCGAATCGAGCCTCCGCTCGGTGCCATCGTC
GTCGATGCTTCGGGTGACTATGACGGCAGTTTCCTGACTGTGTCGGAAGGCGTCGAGAAC
TTGGCGATCACGACGAAGGAGCAGACCATCTTTGTGCTCCCGGGCGTCTACAAGGAGCAA
GTGTTGATCCCGAAACTCGCAGGGCCTTTGGTGCTGCAGGGCTCCACGTGTGACACGATG
ACGTACGCTGACAACGAGGTGACCATCGTCCAAGCCACGGCGCAAAAGGACCTCCCCAAG
GAGCTGACTAAAGGACGCAATGACATGACGAGCACACTGCGTTTCAAGTCCAGCAATGTC
AAGGTGTACAACCTCAACATCGCGAATACGGCCGGTAACGTCGGCCAGGCGGTGGCTGCT
ACGATCGACGGGACGGACTACGGCTTCTACGCCTGCAACTTCACCGGCTACCAGGACACT
TTGTACGCCAACAAGGGCCGCGAGCTCTTTGCTCAGTCGTACATCAGTGGCGCCGTTGAC
TTCGTCTTCGGCTCCAAGGCGACAGCGTGGTTCGAGTCTTGCGATATCGAGACTGTTGGT
AAAGGCTGCATCACCGCCAACGGCCGAAGTGACGAGCTCAATCCGTCCTACTTCGTGTTC
AACAATGCGCGCGTGTTCGGCTCCAACGCTGTTGGCTCGTCTTGCCTCGGTCGACCGTGG
AGACCTTTTGCTCGCGTCGCGTGGCAGAATAGCGAGCTCAGCGACGTCATCAACCCTCAA
GGCTGGTCTGCGTGGGATAGCACGTCCAGCACGGACGACGTCCACTTCAGGGAGTTCAAC
AACACCGGCCTCGGCGCGGCTACCGACGAGAGAGTTGAGTTTAGCCTCGAACTGCAGAAA
GCAGTCCCCATCACGGACATCCTCGGCGAGGATTTCGAGACCGAGTGGTGGGTCGACACC
GACTTCTTGTAG
>PSURA_79718_S42
ATGCACACTTTCGCTCTGCCACTCCTGGCACTTGCCAGCCTCGCGACGAGCACGCTAGCC
GCAATCGACTGTACGTCCAATGGAGCCAACGCGCGGACTCAGCCACCATCGGGAGCCGTC
GTCGTCGATGCCTCGGGAGCCTACAAGGGCAGCTACCAGACCGTGTCGGAGGGTGTGGCG
AACATCCCCAACACGACGGCGGAGCACACCCTTTTCGTCTTCCCAGGCGTGTACCACGAG
CAGGTTATCGTCCCGAAGTTCAACGGTCCGTTGGTGCTGCAGGGCTACACGTGCGATACC
AAGTCGTACGCTGACAACCAAGTGACTGTGACCCACACCATGGCCCAGAGGGACCTCCCT
GCAAACACGACCGGTGCACTCAACGCGCTGGTCAGTACGATGCTTTTCAAGTCGCGCAAT
GGCGTCAAGGTGTACAACCTCAACATCGCCAACCCAACTGGCAAGATCAAACAGCTCGGC
CAGGCCGTCGCCACGTACGTCGACAACACCGACTACGGGTTCTACGCCTGCAACTTCACC
GGCTACCAGGACACTCTGTGTGCCAACAAGGGCAAGGAGCTCTACGCCCGCTCGTACATT
GCTGGCGCCGTCGACTTCGTGTTTGGTCTCCAGTCGAAGGCCTGGTTCGAGTCCTGCGAC
ATCGAGTCGGTCGGTAAGGGCAGCATCACGGCCAACGGCAACGGCAACAGCTCCAACCTG
TCCGAGTACGTCTTCAACAACGCTCGCGTGTTTGGTGCCCTCGGCAACGGAACGGCCTAC
CTCGGTCGTCCGTGGTACCCGTACGCTCGCGTCGTCTGGCAGAACAGCAACCTCAGCGAC
GTTATCAACCCGCAGGGCTGGCAGACGTGGAACAAGGACAACAACACTGGCAACGTCTAC
TTCAAGGAGTTCAACAACGTTGGTGCAGGTGCGGCTACCGACGAGCGTGTGGCCTTCGGT
GGACAGCTGACCGCGTCGGTGGACATCACCGAAATCCTCGGTAAGGACTACAAGTCGAAC
TGGTGGGTCGACGCCAGCTTCTTGTAA
>PSURA_71818_S51
ATGCACTCGTTCGCGCTGCCACTCGTGGCACTTGCCAGTCTCGCGACAAGCACAGCTGCC
GCAATCGATGCACCCTGCAACGGACCGAACGCGCGGACTCAACCCCCGGCGGGTGCCATC
GTGGTCGACATTACGGGAACGTACAACGGCAGCTACCAGAGTGTGGCGGAAGGTATGGCG
TACCTTCCCAACACCACGGAGGAGCACACCGTCTTCCTGTTCCCGGGAGTGTACCAAGAG
CAAGTGATCGTCCCGAAGCTGGCGGGTCCGCTGGTGCTGCAGGGCTACACGTGTGATTCG
ATGTCGTACGCTGAGAACAAGGTGACTATCACCCACACGATGGCGCAGCGAGACCTTGCA
CCCGAGATCAAGAATAACCGCAACGCTCTGGTTAGCACCATGCGCCTCAAGTCCAGCAGC
GGTGTCAAAATGTACAACCTCAACGTGGCCAACCCGACTGGCAAAATTGACCAGCTCGGT
CAGGCGATTGCCGCCTACGTCGATGCTCCAAACTACGGTTTCTACGCCTGCAACTTCACC
GGATACCAGGACACTGTGTGCGCTCACAAGGGCCCCGAGCTCTTTGCTCGTTCGTACATC
AGCGGTGCTGTTGACTTCATCTTCGGTATGCGAGCACAGGCGTGGTTTGAATCGTGCGAC
ATCGAGACTGTCGGTGAAGGCTGGATCACCGCCAACGGCAACGTCAACAGCTCTAACCTG
TCCGAGTACGTCTTCAACCGTGCACGTGTCTTCGGATCGAGCGGCAACGGGTCGACGTAC
CTTGGTCGTCCATGGCAGCCTTACGCTCGCGTCGTTTGGCAGAACAGTGAGCTTGGGGAC
GTCGTCCACCCGCAGGGCTGGTCGACTTGGGACGACAAAACCAGCACGGAGAACGTCTAC
TTCAAGGAGTTCAACAACAGTGGCCCTGGCGCGGCCATCGAGCAGCGCGTGCCTTTCAGT
GGACAGTTGAATGCGTCTGTGGACATCAAGGAGATCCTCGGCGAGGGGTTTGAATCGGCG
TGGTGGGTCGACACCAAGTACCTCTAA
>PSURA_81929_S66
ATGCACTCCTTTGCTCTACCGCTCGTTGCACTTGCCGGCCTCGCAACCGGGGCACTAGCC
GACGGCTCATGCAGCGGACCGAACGTGCGCACCGAGCCGCCCGCAGGCGCCATCGTTGTC
GACGCAACGGGCTCGTACAAGAACAGCTTCCGCACCGTCTCGGAAGGAGTGGCGAATCTG
AACCCCAACACGACGTCGGAGCAGACCGTTTTCGTGCGCCCGGGCGTCTACAATGAGCAG
GTGCTCGTCTCTCCACTATCCGGCCCGCTCGTGCTGCAGGGCTTCACGTGCGACGCGATG
TCTTACGCCAGCAACGAGGTGACTATTACCCAGGCCAAGGCGCAGAAGGACATCCCCGCC
GAGGTAACAGGAGAAGCGCGCAATGACATGACCAGTACGATGCGCTTCAAGTCGGACAAC
GTGAAGGTGTACAACCTGAACATCGCCAACACGGCTGGAAACGTCGGTCAGGCGCTGGCT
GTCAACGTGAACGCCACCGACTACGGCTTCTACGCTTGCAACCTCACCGGCTACCAGGAC
ACCGTGCTCGCAGATAAGGGCCGCGAACTCTACGCCCGCACATACATTAACGGCGCCACG
GACTTCGTCTTCGGTCGCTACGCGCAGGCCTGGTTCGAGTCCTGCGACATCGAGACCATC
GGCACTGGTTTCATTACTGCCAGCGGCCGCGAAAACGACTCGAGCTCGGCCTCGTACGTC
TTCAACCGCGCCCGCGTGTTCGGTTCGAGTGGCGTCAACTCGACCACACTGGGCCGCCCG
TGGCGCCCCTATGCCCGCGTTATCTGGCAGAACAGCGAGCTCGGCGATGTCGTTAAGCCG
GAGGGCTGGGCGACCTGGGACACTACCTCCAGCACTGCTAGCGTCTACTTCAAGGAGTTT
AACAACACTGGCGCAGGCGCTGCCAAGGACCACCGGGTCGCTTTCAGTGGCCAGCTTGAC
GCGCCGGTGGCCATCGCGGAGATCCTTGGCGAAGGCTACCAGACCGAGTGGTGGGTTGAC
ACCAACTACCTGTGA
>PSURA_72026_S72
ATGCGGGTTTTTGCGTCACTACTGGTTCTTGCGGGTCTCGCGACAAGCGCAACAACTGCA
ATTGACGGTGCGTGCACCGGCCCCAATGCTCGAACGGAACCCCCGGTCGGCGCAGTTGTC
GTAGACGCTACGGGCACGTACGCTGGTAGTTTCAAGACAGTATCCGAGGGCGTGGCACAC
TTGCCCAACACGACGGTGGAGCACACTCTCTTTGTATTCCCCGGTGTCTACAAGGAGCAA
GTTGTCGTTCCGAAGCTGAAGGGGTCACTGGTGGTTCAAGGATACACGTGCGACGCGATG
TCATACGCTGACAACGAGGTGACTATCACTCACGCGATGGCGCAGAAGGACGTCCCTGCC
AGTATCACAAGTGGGCGCGACGCTTACACCAGCACGCTGTGGCTCAAGCCGAACAACGTG
AAGGTGTACAACCTCAACGTCGCCAATACGGCTGGTAATGTAGGTCAGGCGATTGCCATG
AAGGTCGACGGTACCAACTACGGTTTCTACGCTTGTAACCTCACCGGATACCAGGACACT
TTGTACGCCAACAAGGGCCCAGAACTCTTTGCACGATCGTACATCAGCGGCGCCGTCGAC
TTCATCTTTGGACTGTACGCAAAGGCTTGGTTCGAGTCGTGTGATTTCGAGTCGGTCGGT
AAGGGCTGCGTCACGGCCGATGGACGAAACAACGACACCAACCCGTCATACTACGTCTTC
AACAACGCGCGCGTCTTCGGTTCAGGCGGCGCTGGAACAGCTTTCCTAGGCCGTCCGTGG
AAGCCGTACGCTCGCGTTGTCTGGCAGAACAGCGAGCTCAGCGATGTCATCAACCCGCAA
GGTTGGCAGGAATGGAACAACGACCCCAACACGCAGAACGTCTACTTCAAGGAGTTCAAC
AACAGCGGACCCGGCGCGACTACCGACAAGCGAGCGGCTTTCAGCGGACAGCTAGCTGCT
TCCGTGGCCATCACGGACATCCTCGGCGAGGGTTACAAATCGCAGTGGTGGGTCGACACG
AAGTACTTGTAG
>PSURA_72192_S104
ATGCAGACTTTTGCACTGCCACTCCTGGCGCTTGCCGGTCTTGCTGCCACTGTATCCACA
GCCGACGTCGTGTGCAACGGAACGGACGCGCGAACCGTGCCCCCCACTGGTGCTATCGTC
GTCGATCCCACGGGCGCGTACAACGGAAGCTTCCACAACATCTCGGAGGCTGTGGCAAAC
ATCCCCAACACGACAGATGAGCACACACTCTTCTTCTTCCCGGGTGTCTACCATGAGCAG
GTGCTCGTCTCGAAGCTGAGGGGTCCGCTCGTGCTGCAGGGATACACGTGCAACACGACG
TCGTACGTTGACAACCAGGTGACTATCACCCAGGCGAAGGCTCAGAAGGACATTCCTCCC
GAGATTACCAGCGGCCGTAATGACCTCACGAGCACGCTGCGCCTCAAGACGAACAAGGTG
AAGGTATACAACCTCAACGTCGCGAACACGGCCGGTAACGTGGGCCAGGCGGTGGCCACT
ATCGTCGAGGGTTCTGACTACGGTTTCTACGCGTGCAACCTCACAAGTTACCAAGACACC
CTATACGCGAACAAGGGTCGCGAGCTATTTGCCAAGTCATACATTAGTGGAGCTGTCGAC
TATGTATTTGGCTCGAAGGCGCAGGCGTGGTTCGAGTCCTGCGATTTTGAGACTATTGGA
AAGGGCTGCATCACTGCCAACGGCCGTACCAACGAGACCAACCCGTCCTACTACGTGTTC
AACAAGGCTCGTGTGTTCGGCACCAGCGGCAACGGCACGGCCTACCTTGGTCGACCATGG
CGTACGTTCGCTCGTGTGGTCTGGCAAAACAGCGAGTTTAGCGACATCATCAACCCGGAG
GGTTGGCAGCGCTGGAACAATGACAACAACACGGCTAACGTGTACTTCAAGGAGTTCAAC
AACACCGGTGCCGGCGCCGCTCTCGACAAGAGAGTGGCCTTTAGCGGTCTGCTAAATGCC
TCAGTGCCGATCACGGAGATTCTCGGCGAAGGCTACGAGTCTCAGTGGTGGGTGGACACC
AAGTTCTTGTGA
>PSURA_72340_S191
ATGTGCAGCGGACCAAATGCTCGAATCGAGCCTCCGCTCGGTGCCATCGTCGTCGATGCT
TCGGGTGACTATGACGGCAGTTTCCTGACTGTGTCGGAAGGCGTCGAGAACTTGGCGATC
ACGACGAAGGAGCAGACCATCTTTGTGCTCCCGGGCGTCTACAAGGAGCAGGTGTTGATC
CCGAAACTTGCAGGGCCTTTGGTGCTGCAGGGCTCCACGTGTGACACGATGACGTACGCT
GACAACGAGGTGACCATCGTCCAAGCCACGGCGCAAAAGGACCTCCCCAAGGAGCTGACT
AAAGGACGCAATGACATGACGAGCACACTGCGTTTCAAGTCCAGCAATGTCAAGGTGTAC
AACCTCAACATCGCCAACACGGCCGGTAACGTCGGCCAGGCGGTGGCTGCTACGATCGAC
GGGACGGACTACGGCTTCTACGCCTGCAACTTCACCGGCTACCAGGACACTTTGTACGCC
AACAAGGGCCGCGAGCTCTTTGCTCAGTCGTACATCAGTGGCGCCGTTGACTTCGTCTTC
GGCTCCAAGGCGACAGCGTGGTTCGAGTCTTGCGATATCGAGACTGTTGGTAAAGGCTGC
ATCACCGCCAACGGCCGAAGTGACGAGCTCAATCCGTCCTACTTCGTGTTCAACAATGCG
CGCGCGTTCGGCTCCAACGCTGTTGGCTCGTCTTGCCTCGGTCGACCGTGGAGACCTTTT
GCTCGCGTCGCGTGGCAGAATAGCGAGCTCAGCGACGTCATCAACCCTCGAGGCTGGTCT
GCGTGGGATAGCACGTCCAGCACGGACGACGTCCACTTCAGGGAGTTCAACAACACCGGC
CTCGGCGCGGCTACCGACGAGAGAGTTGAGTTTAGCCTCGAACTGCAGAAAGCAGTCCCC
ATCACGGACATCCTCGGCGAGGATTTCGAGACCGAGTGGTGGGTCGACACCGACTTCTTG
TAG
>PSURA_72362_S285
ATGCACTCGTTCGCGCTGCCACTCGTGGCACTTGCCAGTCTCGCGACAAGCACAGCTGCC
GCAATCGATGCACCCTGCAACGGACCGAACGCGCGGACTCAACCCCCGGCGGGTGCCATC
GTGGTCGACATTACGGGAACGTACAACGGCAGCTACCAGAGTGTGGCGGAAGGTATGGCG
TACCTTCCCAACACCACGGAGGAGCACACCGTCTTCCTGTTCCCGGGGGTGTACCAAGAG
CAAGTGATCGTCCCGAAGCTGGCGGGTCCGCTGGTGCTGCAGGGCTACACGTGTGATTCG
ATGTCGTACGCTGAGAACAAGGTGACTATCACCCACACGATGGCGCAGCGAGACCTTGCA
CCCGAGATCAAGAATAACCGCAACGCTCTGGTTAGCACCATGCGCCTCAAGTCCAGCAGC
GGTGTCAAAATGTACAACCTCAACGTGGCCAACCCGACTGGCAAAATTGACCAGCTCGGT
CAGGCGATTGCCGCCTACGTCGATGCTCCAAACTACGGTTTCTACGCCTGCAACTTCACC
GGATACCAGGACACTGTGTGCGCTCACAAGGGCCCCGAGCTCTTTGCTCGTTCGTACATC
AGCGGTGCTGTTGACTTCATCTTCGGTATGCGAGCACAGGCGTGGTTTGAATCGTGCGAC
ATCGAGACTGTCGGTGAAGGCTGGATCACCGCCAACGGCAACGTCAACAGCTCTAACCTG
TCCGAGTACGTCTTCAACCGTGCACGTGTCTTCGGATCGAGCGGCAACGGGTCGACGTAC
CTTGGTCGTCCATGGCAGCCTTACGCTCGCGTCGTTTGGCAGAACAGTGAGCTTGGGGAC
GTCGTCCACCCGCAGGGCTGGTCGACTTGGGACGACAAAACCAGCACGGAGAACGTCTAC
TTCAAGGAGTTCAACAACAGCGGTCCCGGTGCGGCCATCGAGCAGCGCGTGCCTTTCAGT
GGACAGTTGAATGCGTCTGTGGACATCAAGGAGATTCTCGGCGAGGGGTTTGAATCGGCG
TGGTGGGTCGACACCAAGTACCTCTAA
>PSURA_72489_S1569
ATGCACTCGTTCGCGCTGCCACTCGTGGCACTTGCCAGTCTCGCGACAAGCACAGCTGCC
GCAATCGATGCACCCTGCAACGGACCGAACGCGCGGACTCAACCCCCGGCGGGTGCCATC
GTGGTCGACATTACGGGAACGTACAACGGCAGCTACCAGAGTGTGGCGGAAGGTATGGCG
TACCTTCCCAACACCACGGAGGAGCACACCGTCTTCCTGTTCCCGGGGGTGTACCAAGAG
CAAGTGATCGTCCCGAAGCTGGCGGGTCCGCTGGTGCTGCAGGGTTACACGTGTGATTCG
ATGTCGTACGCTGAGAATAAGGTGACTATCACCCACAAGATGGCACAAGTAAACCTCGCG
CCCGAGATTCAGAATAACCGCAACGAGCTGGTTAGCACCATGCGCTTCGAGTCCAGCAGC
GGTGTGAAAGTGTACAACCTCAACATCGCCAACCCGTTTGAAAAAATCAAGAAACTCGGT
CAAGCGATTGCTGCTTACGTTGACGCCGAGAACTATGGGTTCTACGCCTGCAATTTCACC
GGATACCAGGACACCGTTTGTGCTAATAAGGGTCGCGAACTCTTTGCTAAGTCTTACATT
GCCGGTATGACTGACTTCATCTTTGGCACGGAGGCGAAGGCGTGGTTTGAGTCCTGCGAC
ATTGAGACTGTCGGTAAGGGCTACATCACTGCTAACGGCAATGCCAACAGCTCTAACCTG
TCCGAGTACGTCTTCAACCGCGCCCGCGTGTTTGGCTCGAGCGGCAACGGCTCGACGTAC
CTTGGTCGCCCGTGGCGGCCCTACTCTCGTGTCGTCTGGCAGAACAGCGAGCTCAGTGAT
GTTGTCCACCCGGAAGGATGGAAGCGCTGGAATAACGAAAGCGACACCGCCAACCTTTAC
TACAAGGAGTTCAACAACAGCGGTCCCGGTGCGATCATCGACCAGCGAGTGTCTTTCAGT
GGGCAGCTGAATGAATCTGTGAAAATCACGGAGATCCTCGGCGAGAGTTTCGAATCAGAG
TGGTGGGTCGACACCAACTACTTGTAA
>PSURA_72490_S1569
ATGCACTCGTTCGCGCTGCCACTCGTGGCACTTGCCAGTCTCGCGACAAGCACAGCTGCC
GCAATCGATGCACCCTGCAACGGACCGAACGCGCGGACTCAACCCCCGGCGGGTGCCATC
GTGGTCGACATTACGGGAACGTACAACGGCAGCTACCAGAGTGTGGCGGAAGGTATGGCG
TACCTTCCCAACACCACGGAGGAGCACACCGTCTTCCTGTTCCCGGGAGTGTACCAAGAG
CAAGTGATCGTCCCGAAGCTGGCGGGTCCGCTGGTGCTGCAGGGCTACACGTGTGATTCG
ATGTCGTACGCTGAGAACAAGGTGACTATCACCCACACGATGGCGCAGCGAGACCTTGCA
CCCGAGATCAAGAATAACCGCAACGCTCTGGTTAGCACCATGCGCCTCAAGTCCAGCAGC
GGTGTCAAAATGTACAACCTCAACGTGGCCAACCCGACTGGCAAAATTGACCAGCTCGGT
CAGGCGATTGCCGCCTACGTCGATGCTCCAAACTACGGTTTCTACGCCTGCAACTTCACC
GGATACCAGGACACCGTGTGCGCTCACAAGGGCCCCGAGCTCTTTGCTCGTTCGTACATC
AGCGGTGCTGTTGACTTCATCTTCGGTATGCGAGCACAGGCGTGGTTTGAATCGTGCGAC
ATCGAGACTGTCGGTGAAGGCTGGATCACCGCCAACGGCAACGTCAACAGCTCTAACCTG
TCCGAGTACGTCTTCAACCGTGCACGTGTCTTCGGATCGAGCGGCAACGGGTCGACGTAC
CTTGGTCGTCCATGGCAGCCTTACGCTCGCGTCGTTTGGCAGAACAGTGAGCTTGGGGAC
GTCGTCCACCCGCAGGGCTGGTCGACTTGGGACGACAAAACCAGCACGGAGAACGTCTAC
TTCAAGGAGTTCAACAACAGCGGTCCCGGTGCGGCCATCGAGCAGCGCGTGCCTTTCAGT
GGACAGTTGAATGCGTCTGTGGACATCAAGGAGATTCTCGGCGAGGGGTTTGAATCGGCG
TGGTGGGTCGACACCAAGTACCTCTAA
>PSURA_87810_S2709
ATGACTGACTTCATCTTTGGCACGGAGGCGAAGGCGTGGTTTGAGTCCTGCGACATTGAG
ACTGTCGGTAAGGGCTACATCACTGCTAACGGCAATGCCAACAGCTCTAACCTGTCCGAG
TACGTCTTCAACCGCGCCCGCGTGTTTGGCTCGAGCGGCAACGGCTCGACGTACCTTGGT
CGCCCGTGGCGGCCCTACTCTCGTGTCGTCTGGCAGAACAGCGAGCTCAGTGATGTTGTC
CACCCGGAAGGATGGAAGCGCTGGAATAACGAAAGCGACACCGCCAACCTTTACTACAAG
GAGTTCAACAACAGCGGTCCCGGTGCGATCATCGACCAGCGAGTGTCTTTCAGTGGGCAG
CTGAATGAATCTGTGAAAATCACGGAGATCCTCGGCGAGAGTTTCGAATCAGAGTGGTGG
GTCGACACCAACTACTTGTAA
>PHYSO_476988_S1
ATGCAAATTATTGCTCCTCTCGTCGGTGCGTGCAGTGGGCCCAACGCCCGTACCAAACCT
CCAGCTGGAGCCATCATCGTTGACGCGGCTGGAGCGCACAGCGGCAGCGTCCGCACCGTA
GCGGACGGTGTCGCCAAGCTGCCCAACACAACGGCGGAGCACACGCTCTTCGTCTTCCCT
GGCGTATACGAAGAGCAAGTGATCATATCGAAGCTAATCGGATGTGATACCACATCGTAC
ACTACCAACGAGGTGACCATCTCTCACGCTTTGGCCCAGAAGGACAATCCTGCCTCGATT
TCGAAGGACCGCAACGACTTCACCACTACGTTGCACCTCCGGACGGACAACGTCAAGATC
GGCAACCTTAATATCGCCAACATGGCAGGCAAGATCAACGCCGTCTCGGTTGTCGGCACC
AATTCCGGCTTCTACGCTTGCTACTTCACGGGCTATCGGGACGCGCTTTACGCGAACAAG
GGCGCCAATCTGTACGCCAAGTCGTACATCAGCGGTGTGGAAGACTTCATCTTCGGGCAG
TACGCGAGTGCATGGTTCGAGTCGTGTGACATCGTGTCGATCGATGCGGGTCATATCACG
GCTAATGGCCGTGACTCCGACACCAACCCGTCCCAGTACGTCTTCAACAACGCGCACGTG
TCCGGCACGGCTAAACCTGGATCAGTCTACCTCGGTCGCCCGTGGCAGCCCTACGCCCGT
GTCGTCTTTCAGAACAGTAAACTTGTCAAAGTTGTCAACCCTGCTGGCTGGGAGTTGTGG
GAAGACAACGACAACAACACCGCCAACATTTACTTCGAGAAGTACAACAACAGTGGGGCT
GGCGCAGCTACGGATGATCGAGCGGATTTTAGTAGAGTGTTGGCGAAGTCTGTGGCTATC
GCTGACGTTCTCGGTGAGAACTGCGAGAGTGCGGGGCGGGTTGATACCGCGTTCCTGTAA
>PHYSO_468280_S1
ATGCATCTCTTGGCTCCTCTCATCGCTCTATCCTGGCTCGCTGCCGCCGTCGACGGGGCT
TGCAGCGGACCCAACGCTCGTGTCACGCCCCCGGCAGGTGCCATCATCGTAGACGCTACG
GGTGGCCACCCTGGAAGCTTCCGAACCATTGCGCAAGGCGTCGCTAAGCTTTCCCCCGCG
GCCGCGCAGCAGACCGTCTTCGTGTACCCGGGTGTGTACAAGGAGCAAGTGACAGTCCCG
CTATTGAACGGCCCGTTGGTGCTGCAAGGCTACACATGCGATACCAAGTCGTATGCCGCC
AACCAGGTGACGATCACCCAAGCGAAGGCTCAGAAGGACATTCCCGCCTCCGTCATCAAG
AACCGTAACGACCTGACCACGACACTTCTCCTAAAGTCCAACAACGTGAAGGTTTACAAC
CTCAACGTGGCCAACACGGCCGGCAACGTCGGCCAGGCTATTGCTGTAAAGGCCGATGGA
GCAAACTACGGCTTCTACGCGTGCAAGTTCACCGGTTATCAGGATACACTTTACGCCAAC
CAGGGCCCCAGTGTCTACGCCAAGTCGTACATCAGCGGCGCTGTCGACTTCGTCTTCGGT
CTGTACGCCAAGGCGTGGTTTGAGTCGTGCGATATCGTGTCCATCGGCAAGGGCTGCATC
ACCGCTAATGGCCGTGACTCCGCTGCCAACCCGTCCGAGTACGTCTTCAACAACGCGCGC
GTGACTGGCACTGGAGGCGTTGGAACGGCTTACCTGGGTCGCCCCTGGAAGCCCTACTCG
CGCGCAGTGTGGCAGAACAGCGACCTCAGCAACGTCATTAACCCTGAAGGCTGGCAGAAG
TGGAACGGGGACAACAACGTCGCCAACGTTCACTTCAAGGAGTTCAACAACCGCGGCGCT
GGAGCAGCTACGAACCAGCGAGTTCCATTCAGTGGAAAATTGACGCAGGCCGTGCCTATC
ACGGAGATTCTAGGCGCGAACTACAAGACCCAGTGGTGGGTCGACACTAGTTTCTTGTAA
>PHYSO_257622_S1
ATGCAGCTCTTGGCTCCACTCGTCGCTCTATTCGGACTCGCTGTCACCGTCAACGGTGCA
TGCAGCGGATCCAACGCCCGTGTCACTCCTCCACCAGGGGCCATCGTCGTCGACGCCTCG
GGTGCTCACTCTGGCAGCTTCCGGACCTTGTCGCAAGGCGTCTCAAAGCTTACCGGTACA
ACGGCGCAGCAAACCCTCTTCGTGTTCCCCGGTGTATACCATGAGCAAGTGAGCGTGCCG
AAGCTCAATGGTCCGTTGGTTCTTCAAGGCTACACATGTGACACCAAGTCGTACGCTGCC
AACCAAGTGACGATCACCCACGCTATGGCTCAGAAGAACATCCCCGCGTCGATCAAGAAG
AACCGCAACGACCTGACCACGACTCTTCTCCTCAAGTCCGACAACGTCAAGGTGTACAAC
CTTAACGTGGCCAACACGGCCGGCAACGTCGGCCAGGCCATTGCCGACAAGGCTGACGGC
GCCAACTACGGCTTCTACGCGTGCGACTTCACGGGATACCAGGACACGCTTTACGCCAGC
AAGGGCCCGAACCTCTACGCCAGGTCGTACATCAGCGGCGCCGTCGACTTCGTGTTTGGT
CAGTACGCCAAGGCGTGGTTCGAATCATGCGATATCGTGTCCATCGGCAAGGGCTGCATC
GCTGCTAACGGCCGAGACTCCGCAACCAACCCGTCTGGGTTCGTTTTCAACAACGCGCGG
GTGACCGACACTGGTGGCGTTGGAACGGCCTACCTTGGTCGCCCCTGGAAGTCCTACTCG
CGCGCAGTGTGGCAGAACAGCGACCTTAGCAACGCAATCAACCCCGAAGGCTGGCAAAAG
TGGAACGGGGACAACAACGTCGCAAATGTGTTCTTGAAGGAATACAACAACCGCGGCGCT
GGTGCTGCTGTCAACAAGCGTGTGGGCTTCAGTGGGAGACTCTCGAAGCCTGTGCCTATC
ACGGAAATCCTCGGAGCGAACTTGGTGGGTCGACACCAGTTTCTTGTAAGAAAGCTGACA
CCAGTGCCGCGTACTAAACTAGCGGGTTAG
>PHYSO_257416_S1
ATGCAGCTCCTGGCTCCTCTCATCGCTCTTCTCGGACTGGCTGCCGCTGTCGAAGCAGGG
TGCGGCGGCCCCACCGCCCGTGTCACGCCCCCTCCTGGCTCCATCGTCGTCGATGCTACC
GGAGCGCACAGGGGCAGCTTCCGCACCTTGTCGCAGGGTGTTGCCAAGCTCTCCGCCTCA
ACCACACCGCAGACGATCTTCGTGTACCCTGGTGTGTACAAGGAGCAAGTGGTCGTGCCG
AAGCTCAACGGCCCGCTGATTCTTCAGGGCTACACGTGCAACACCATGGCGTACACTTCC
AACCAGGTGACGATCACCCAAGCCAAGGCTCAGAAGGACATCCCCGCTTCGATCACCAAG
AACCGCAACGACCTGACCGCCACGCTGCTGCTCAAGTCCGACAACGTCAAGGTGTACAAC
CTCAACGTCGCCAACACGGCCGGTAACGTCGGCCAGGCCATCGCCGTCAAGGCCGATGGG
GCCAACATGGGCTTTTACGCGTGCAAGTTCCTGGGATACCAGGACACGCTGTACGCCAAC
AAGGGCCCGAACCTTTACGCCAAGTCGTACATCAGCGGCGCCGTCGACTTTGTTTTTGGC
CAGTATGCCAAGGCGTGGTTCGAGTCGTGCGACATCGTGTCCATCGCCAAGGGCTGCATC
ACCGCTAATGGCCGTGACTCCGCTGCCAACCCGTCCGAGTACGTCTTCAACAACGCGCGC
GTGACTGGCAATGGAGGCGTTGGAACGGCTTACCTGGGCCGCCCCTGGAAGCCCTACTCG
CGTGTGATCTGGCAGAACAGCGACTTCAGCAACGTGATCAACCCGGAAGGCTGGCAGAAG
TGGAACGGTGACAACAACGTTGCCAATATTCACTTCAAGGAGTTCAACAACCGTGGCGCG
GGTGCTGCTGTCAATAAGCGTGTGGGTTTCAGTGGAAGGCTTGCGAAGCCTGTGCCTATC
ACGGATATCCTTGGCGCCAACTACAAGACCCAGTGGTGGGTTGACACCAGGTACTTGTAA
>PHYSO_257384_S1
ATGTCGTACGCTGCCAACCAAGTGACGATCACCCAAGCCAAGGCCCAGAAGGACATTCCC
GCGTCGATCATCAAGAACCGTAATGATCTCACCACCATGTTGCTCCTCAAGTCCGATAAC
GTCAAGGTGTACAACCTCAACGTCGCCAACACGGCCGGTAACGTCGGCCAGGCAATCGCC
GCCAAGGCCGATGGGGCCAACATGGGCTTTTACGCGTGCAAGTTCCTGGGATACCAGGAC
ACGCTGTACGCCAACAAGGGCCCGAACCTTTACGCCAAGTCGTACATCAGCGGCGCCGTC
GACTTTGTTTTTGGCCAGTATGCCAAGGCGTGGTTTGAGTCGTGTGATATTGTGTCGGTC
GGCAAGGGCTGCATCGCTGCTAACGGCCGTGACTCGCCTGCGAACCCATCTGAATTCGTC
TTCAACAACGCGCGTGTGTCTGGCACTGGTGGTGCTGGAACGGCCTACCTGGGCCGCCCC
TGGAAGCCCTACTCGCGTGTGATCTGGCAGAACAGTGGCTTCAGCAAAGTGATCAACCCC
GAGGGCTGGCAGAAGTGGAACGGTGACAACAACGTTCCCAATGTTTACTTCAAGGAGTAC
AATAACCGCGGCGCTGGCGCTATCACGACCAAGCGTGTGGGTTTCAGTGGAAGGCTGACG
AAGCATGTGCCTATCACGGAAATCCTCGGAGCGAACTACAAGACCCAGTGGTGGGTTGAC
ACCAGGTACCTGTAG
>PHYSO_491908_S3
ATGCAGATCTTCGCTCCTCTCGTGGCCCTCATCGCTCTTGCGTCGGGAGTTCTGGCCGAC
GGCGCGTGCAGCGGCCCCAACGCGCGCACCACGCCGCCCAATGGCGCCATCGTCGTCGAC
GCCACGGGCTCGTACAAGGGCAGCTACAAGACCGTGTCGGAGGGCGTGGCCAAGCTCAAC
CCCAAGAAGAAGTCGGTGCAGACGGTGTTCGTGCGCCCGGGCGTCTACAACGAGCAGGTG
CTCATCTCGCCGCTGCGTGGTCCGCTGGTGCTGCAGGGCTACACGTGCGACGCCAAGAAC
TACGCTAGCAACCAGGTGACTATCACCCAGGCCAAGGCCCAGAAGGACATTCCTGCCTCG
GTCAAGGGCGAGTCCCGTAACGACATGACCAGCACGATCCGCTTCAAGTCGGACAAGGTC
AAGGTGTACAACCTCAACATCGCCAACACGGCCGGCGACGTCGGCCAGGCCCTGGCCGTC
AACGTGAACGCCACGGACTACGGCTTCTACGCGTGCAACCTGACTGGATACCAGGACACC
GTCCTGGCCGACAAGGGAAAGGAGCTGTACGCCAAGACGTACATCAACGGCGCCACCGAC
TTCGTCTTCGGCCGCTACGCGCAGGCCTGGTTCGAGTCGTGCGACATCGAGACCATCGGC
ACGGGCTTCATCACGGCCAGCGGCCGCGGAGCCGCCAACAGCTCGGCCACGTACGTCTTC
AACCGCGCGCGCGTGTTCGGCAAAAGCGGCGTCAACTCGACCGTCCTGGGCCGCCCGTGG
CGCCCGTACGCCAAGGTCATCTGGCAGAACAGCGAGCTGGGCGACGTGGTCAAGCCCCAG
GGCTGGGCCACTTGGGACGCCACCTCCAGCACTGCCGACATCGTCTTCAAGGAGTTCAAC
AACTCGGGCCCCGGCGCCGTCAAGGGCAGCCGAGTGGCGTTCAGCGGCCAGCTCGACAAG
CCCGTGGCGATCACCGAGGTCCTCGGCCTGAACTACGCCAAGGAGTGGTTCGTCGACACC
TCGTACCTGTAA
>PHYSO_245865_S3
ATGCAGATCATCGCCCCACTCGTGGCTCTCGCCGGCCTTGCAACAGGAGCGCTCGCCGAC
TCGACATGCAGCGGCCCCAACGTGCGGACCCAGCCGCCTGCAGGTGCCATCGTTGTCGAC
GCCACGGGCTCCTACAAGAACAGCTTCAAGACTGTATCGGAGGGCGTGGCACGGCTAGAC
CCCAACACGACGTCGGAGCAGACGATTTTCCTGCGCCCGGGTGTCTACAACGAGCAGGTG
CTCATCTCGCCGCTGTCGGGCCCGCTGGTGCTGCAGGGCTTCACTTGCGACGCCTCGACC
TACACCAAGAACGAGGTGACCATCACCCAGGCCAAGGCCCAGAAAGACATCCCCGCCGAA
GTCAAGGGCGAGGCCCGTAACGACATGACCAGCACGGTGCGCTTCAAGTCGGACAAGGTC
AAGGTGTACAACCTCAACATCGCCAACACGGCCGGCAACGTCGGCCAGGCCCTGGCCGTC
AACGTGAACGCCACGGACTACGGGTTCTACGCCTGCAACCTGACTGGATACCAGGACACC
GTCCTGGCCGACAAGGGAAAGGAGCTGTACGCCAAGACGTACATCAACGGCGCCACCGAC
TTCGTCTTCGGCCGCTACGCGCAGGCCTGGTTCGAGTCGTGCGACATCGAGACCATCGGC
ACGGGTTACATCACGGCGAGCGGCCGCGAAGCCGCCAACAGCTCGGCCACGTACGTCTTC
AACCGCGCGCGCGTGTTCGGCAAGAGCGGCGTCAACTCGACCGTCCTGGGCCGCCCGTGG
CGCCCGTACGCCAAGGTCATCTGGCAGAACAGCGAGCTGGGCGACGTGGTCAAGCCCCAG
GGCTGGGCCACTTGGGACGCCACCTCCAGCACTGCCAACGTCGTCTTCAAGGAGTTCAAC
AACTCGGGCCCCGGCGCCGTCAAGGGCAGCCGAGTGGCGTTCAGCGGCCAGATCGACAAG
CCCGTGGCCATCAACGAAGTCCTCGGCGAAGGCTACGAGACCGAGTGGTGGGTCGACACC
ACATACCTGTCTTAG
>PHYSO_339170_S8
ATGCCACCTCTTGCCAGCCCAGGCACAGTCGCCACCGACAACGTCTGCAATGGACCCAGC
GCGCGCACCCAACCTCCAGCAGGAGCTATCGGAGTGGCCAACATCCCCAACACGACAGAT
GAACACACGCTCTTCGTGTTCCCCGGGGTCTACCGTGAACAAGTGTTCATCGATCCGTTG
AATGGCCCCTTGGTGCTGCAGGGCTACACCTGCGACACCATGTCGTACGCTGCGAACCAA
GTGACCATCACCCAGGCCAAGGCTCAGCGCGACATCCCAATGGACTACATCGGAGACCGC
AACTACCCGACCAGCACCATGGGTCTCGCGGCGAGCAACGTGAAGATGTACAACCTCAAC
GTCGCCAACACGGCCGGCAAAATCGGCGGTAAAGTGGGTCAGGCCGTGGCTGCGTACGTG
GGGAACGGGACGGACTACGGCTTCTACGCGTGTAACTTCAGTTCATACCAGGACACGCTC
TGTGCGATGAACGGCAAGCAGCTCTACGCTCGCTCGTACATCGGAGGTGCTGTCGACTTC
ATTTTCGGCAAAGTCGCGACTGCGTGGTTCGAGGACTGCGATATCGAGTCGGTCGGAAAG
GGTGGATTTAATTCGACGTATCTGGGTCGCCCATGGCGTCCCTATTCCCGCGTCGTGTTC
GAGAACAGCGAGCTCAGCGACATCGTCCGTCCGGACGGGTGGAAGATGTGGAACAACGAC
ACCAACACGGCCAACATTTTCTACAAGGAGTTCAACAACACTGGCCTCGGTGCGGCCACC
GACAAGCGAGTGACTTTCAGCGGGAAACTGGACAAACCGGTGCTCATCACGGACACCTTC
GGCGAGAAGTACACGTCGGAGTGGTGGGTGGACGCCAAGTATCTGTAA
>PHYSO_339194_S8
ATGCGCTTCTTCACCCCACTCGTGGTCCTCGCTACCTTCGCATCGGGCGCACTGGCCGGA
TTCGGAGGCGGTGCCAAATGCAGCGGACCGAACGCGCGCGTTCAGCCCCCGAAGGGTGCC
ATCGTCGTTGATGCCACTGGCAAGCACCCTGGCAGCTACAAGACTGTGTCCGAGGGTGTG
GCCAACATTCCCAACACGACGGCTGAGCACACGCTCTTCGTGTACCCGGGCGTGTACAGG
GAGCAAGTCGTGGTCCCGAATTTCAACGGCCCGATCGTGCTGCAGGGCTACACGTGCAAC
ACGCAGTCGTACGCCCACAACCAGGTCACCATTACCCACTCGATGGCCCAAAAGGATCTA
CCGGCCAACATGACGGGCCCACGCAACCAACTGGTCAGCACCATGCTCTTCAAGTCGAAG
AATGGTACCCGAGTGTACAATCTCAACGTTGCCAACCCGCAGCCCAAGATCAAGAACCTC
GGCCAGGCTATCGCTGTCTACGTGGACGGCCCCAAGCACGGGTTTTACGGCATGAATATG
ACGGGATACCAGGACACGCTGTGTGCCAACAAGGGTCCTCAATTGTACGCCAAGTCCTAC
ATCAACGGTGCTGTTGACTTCATCTTCGGCCTCTTGTCTAAGTCCTGGTTTGAGTCGTGC
GATATCGAGTCGATCGGCAACGGTTCCATCACCGCGAACGGCAACGGCAACAGCTCCAAC
CTGTCCGAATATGTCATCAACAACGCCCGCGTGTTCGGCTGCTACAACAAATCTGCAGCT
TTCCTTGGCCACCCGTGGTTCCCGTACGCCCGCGTCGTTTTCCAGAACAGCGAGCTCGGC
GACGTCATCAACCCGAAGGGTTGGGACCGGTGGAACAAGGGCAACGGCACGGCTAACGTG
TACTTTAAGGAGTTCAACAACCGCGGCCCCGGCGCGCTTGATACTGCCGTGCCTATTACG
GACATCCTGGGTGACGACTACAAGTCTCAGTGGTATGTCGACAAGAAGTTCCTGTAG
>PHYSO_520304_S8
ATGCAGATTTTTGCCCCTCTCATTGCTCTTGCCGGCCTTGCGCCGAGCGTGCAAGCCTTC
ACCTCGTGCAGCGGACCGGATGCGCGTATTCAGCCCCCGGTCGGTGCCACCGTCGTCGAC
GCCACTGGTGCCCACCGTGGTAGCTTCAAGACCATTGCGGAGGCCGCGGCCCACCTGCCC
AACACAATCGCTACGGTGGAGCACACGCTCTTCATTTACCCGGGCGTGTACGAGGAGCAG
GTCACGATCCCCAAGCGGAAGGGTCGCCTTGTGGTGCAGGGCTTCACGTGCAACACGATG
TCGTACGCCGACAACCAGGTGACCATCACGCACGCTATGGCCCAGAAGGACGTCCCCACC
ACCGTGACGAAGAACCGTAACGACGCCACCAGCACGCTGCTGCTCAAGGCCAGCGACGTG
AAGATCTACAACCTCAATGTTGCCAACACGGCCGGTGATGTTGGCCAGGCCATCGCCACG
AAGGTCGACGGCGCCAACTACGGCATCTACGCCTGCAACTTTACTGGATACCAGGACACG
CTTTACTCCAACAAGGGCCCGGAGCTCATTGCTAAGTCGTACATTAACGGCGCTATTGAC
TTCATCTTCGGCCTTTACGCGAAGGCGTGGTTCGAGTCCTGCGACATCGAAGTCATCGGC
GACGGCTGCATCACCGCCAACGGCCGCACCAACAACTCCAACCCGTCCGAGTACGTCTTC
AACAAGGCAAACGTGTTCGGCACTACCAAGGGCATCGGCTACCTGGGCCGCCCGTGGCGT
CCGTACGCCAGCGTCGTGTTCCAGAACAGCAACATCAGCGATGTCATCAACTCGGACGGC
TGGCAGAAGTGGAACGGCGACAATAACACGGCCAACGTGTACTTCAAGGAGTTCAACAAC
ACCGGTGCTGGTGCGGCTACCGACAAGCGTGTGCCCTTCAGCGGAGTGCTGAACGCGTCG
GTGCCTATCACGCAGATTCTGGGCGACAACTACGCGACCCAGTGGTGGGTTGACTCCAAG
TTCATGTAA
>PHYSO_260992_S8
ATGCAAATCGTTGCCCCACTCGTGATTCTCGCCAGTCTTGTGTCGAGCGCACTGGCCGAT
GCCAAGTGTACCAGGCCGAACGCGCGCACTCAGCCACCGACAGGTGCCATCGTCGTCGAT
GCCACAGGTGCGCATCCCGGCAGCTTTAAGACTGTCACGGAGGGCGTCGCCCATCTACCC
AACACGACGGCGGAGCACAGCCTCTTCGGGTTCCCGGGTGTCTACGAGGAGCAGGCGATG
GTTCCGAAGCTGAACGGACCGCTGGTGGTGCAGGGATACACGTGCAACACGGAGTCGTAC
GCTGATAACCAAGTGACTATCACGCACAAAATGGCGCAGAAGGACGTCCCGACTTCGATT
AAGGTCGAACGCAACTCGGTGACGAGTACGTTGGGCTTCAAAACGGGCTCCGTGAAAATA
TACAACCTTAACGTCGCCAACCCCGAGCCCAAAATTAATCAGCTCGGCCAGTCCATCGCG
CTGTTCGTCAACACGACCACAAGCGGCTTCTACGGCTGCAACGTTACTGGCTATCAAGAT
ACCATGTACGCGAATACCGGCCGTCAGCGTTATACCAAGTCGTACATCAGTGGAGCTGTC
GATTTCATCTTTGGTCAGCTCTCTAAGGTGTGGTTCGAGAACTGTGACATCGAGTCGATT
GGTAATGGAGCCATCACCGCCAACGGCAACCTCAACAGCTCGAACCTGTCCGAATGTCGT
CGACCCGAGGGATGGCAGTCATGGAACGGCGACAATAACACGGCTAACGTGTACTTTAAG
GAGTTCAAGAACAGCGGCCCCGCTGCGGCAACCGACAAGCGCGTGTCGTTCAGCGGACAG
CTGGATGCGCCGGTGGCCATGACGGAAATCCTGGGCGACGACTACAAGTCTCAGTGGTTT
GTCGACTCCAAATTCCTGTAG
>PHYSO_522637_S8
ATGTTAGCACAAAGTGTACGAATTTGCGTAACGTCTTATCATGCAGCTCAGTGGACAGTC
CATTGTGGCGAATCCGTCCATCGACCTGCCGTCTTCGTCAACGCTCCCAGCCACGGCTTT
TACGGAATGAACATGTCAGGATACGAAGACACTTTGTGTGCCAACAAGGGTCCTCAGCTG
TACGCCAAGTCGTACATCAATGGCGCCGTTGACTTCATCTTTGGACTACAGTCCAAGTCT
TGGTTCGAGTCCTGCGATCTCGAGTCGATCGGTAATGGTTCCATCACTGCTAACGGCAAC
AGCAACAGCTCAAACCTGTCTGAGTACGTCATCAACAACGCCCGCGTATTCGGCCACTTC
AACAAGTCGTCCGCTTACCTCGGACGTCCGTGGTACCCGTACGCCCGCGTCGTCTTCCAG
AACAGCGAGCTCGGCGACGTCGTTAGTCCTAAGGGATGGAATCAGTGGAACAAGGACAAC
AACACGGCCAATGTGTACTTCAAGGAGTTCAACAACCGCGGCCCCAGAGCGGGTAAGGGC
CAGCGCGTCGCGTTCAGCGGACAGCTTGATGCCGCCGTGCCCATTACGGACATCCTGGGC
GACGACTACGAGTCACAGTGGTATGTCGACAAACAGTTCTTGTAG
>PHYSO_520405_s8
ATGCGCTCTTTCGCCTTGCCACTGGTGGCGTTCGCTGCTCTCGCTGCGAGTGCATTTGCT
TCCCCCGACGCTGCGTGCAGCGGCCCCAACGCCCGTACGGTGCCCCCTGCGGGAGCTCTC
GTCGTCGACGCCACGGGTGCTCACCCCGGCAGCTTCCCGACCGTGTCGCAAGCTGTCGCC
AAAGTGGTCAACAACACGGAGGAGCACACGATCTTCGTGCTCCCGGGCGTGTACCACGAG
CAAGTCGTGGTCCCGCCGCTCAACGGCCCGCTCGTGCTGCAGGGCTACACGTGCAACACC
ATGACGTACGCTGACAACCAGGTGACCATCACCCAGGCCAAGGCTCAGCGTGACATCCCT
GCCGAGATCAAGGACGAGCGCAACTTCCTCACCACGACGCTGGGTCTTCGCGGCAAGAAC
ATCAAGGTGTACAACCTCAACATCGCCAACACGGCCGGTCAGATCCAGCAGAGCGGCCAG
GCCGTCGCAGTCTACCTCAACGACACCAACTACGGCTTCTACGGCTGCAACATTTCAAGT
TACCAGGATTCGCTATGTGCACACATGGGCCGTGAGATCTACGCTCGTTCGTACATCGCT
GGCGCTGTGGACTTCATCTTCGGTCTTCAGGCCAAGGCGTGGTTTGAGTCGTGCGACATC
GAGAGCGTGGGCAAGGGCTACATCACGGCCAACGGCAACGGCAACAGCTCCAACCTGTCC
GAGTACATCTTCAACCGCGCGCGCGTGTTCGGCTCGAGCGGCAATGGCTCGACGTACTTG
GGTCGTCCGTGGCGTCCGTACTCCCGCACTGTCTTCATGAACAGCGAGATCAGCAACGTC
GTGAACCCCAAGGGCTGGGCCCTTTGGAACGCCGTCTCCCCCACGAACAACATCTTCTAC
AAGGAGTTCAACAACAGCGGCCCCGGTGCGGATACCTCCCAGCGAGCCCCTTTCAGCGGA
AAGCTGGATGCGCCGTACCCCATCACGAACACTCTTGGTGAGAACTACGCGTCCGAGTGG
TGGGTCGACACTAAGTTCTTGTAA
>PHYSO_340202_S9
ATGCGCATTTTTGCCTTGCCACTTGTGGTCCTCACTACTCTCATAGCGACCGCTTCTGCC
GGCTACACCTGCGCCGGACCTGACGCTCGTACTCAGCCCCCTGTTGGCTCCATTGTTGTC
GACCCCACGGGAGCCTACAGCGGCAGCTTCCGCAATGGCTACACGTGCAACACCAAGTCG
TACGCTGACAATGAAGTCACCATCACCCAAGCGAAGGCGCAGAAGGACATTCTTCCCGAG
ATTAAGAACGGACGCAACAGCCTCACCAGCACGCTCCTGCTCAAGTCCAACAACGTGAGG
ACGTACAATCTCAACGTCGCTAACACGGCCGGCAAGTTCCTGCAGGATGGTCAGGCGGTG
GCTGTGGACATCGAAGGCGACAACTACGGCTTCTACGCGTGTAATATCTCTGGATATCAA
GACACGGTTTACGCTAATAAGGGCAGGGAGGTGTTTGCCCGCTCGTACATCAGCGGCGCC
GTCGACTTCGTGTTCGGGTCTCTGGCTGCTGCGTGGTTCGACCCGTCGTACTTCGTCTTC
AACAACACGCGCGTGTTCGGCTCGTACGGCAACAGCTCGTCCGACCTCGGCCGTCCGTGG
CACCCGTACTCGCGTGTTGTCTGGCAGAACAGCGAGCTCGGTGACTCCATCAACACGGAC
GGTTGGCAAATTTGGGACAACTCAAACAGCACGGCTAACGTCAGCTTCCTCGAGTTCAAC
AACAGAGGTCCTGGTGCGGCTACGGACAAGCGCGTGTCCTTTGGTAAAGTGGCTAAGGCT
GATGTGGACATTACGGAGCTCTTTGGAGAGAACTACAAGAACGAGTGGTGGGTTGACCAC
ACGTTCCTGTAG
>PHYSO_523081_S9
ATGCGAATTTTCGATTTACTCCTTGTCAGCTTCGTGGCGAGTGCAGCTGCCGATTACACC
TGCTCCGGGCCCGACGCTCGCACTCAGCCTCCTGTAGGGGCCTTTGTTGTCGACCATACT
GGAGCGTACAGCGGCAGCTTCCGCAACATCTCGGAGGCTGTTGCGCACGTCCCCAACAAT
ACCGACGAGCACACCATCTTCCTGTTCCCCGGTGTGTACCGCGAGCAAGTCCTGGTCTCC
AAGTTGAACGGCCCTCTGGTGATGCAGGGCTACACGTGCAACACCAAGTCGTATGCTGCC
AATGAGGTGACTATTACTCACTCGAAGGCCCAGCGTGACATCCCTCCCGAGATTACAAGC
GGACGCAACGACCTGACCAGCACGTTGCGCCTCAAGACGAACAATATGAAAGTGTACAAC
CTCAATCTCGCCAACACGGCTGGGTATATCCAGAAGAACGGGCAAGCGGTCGCTACTATC
GTCGAAGGCAACAACTACGGCTTCTACGCGTGCAACTTCACTTCTTACCAGGACACCGTT
TACGCGAATATGGGACGCCAGCTCTTCGCTCATTCGTACATCAGCGGCGCTATTGATTTC
GTCTTCGGTTTGAGGGGGGAGGCGTGGTTTGAGTCGTGTGACATCGATACTATCGGGCCT
GGCAGCATCACGGCAAACGGTCGTGTCAATGAATCCAGCCCGTCCTACTTCGTGTTCAAC
AACGCGCGCGTGTTCAGCTCCAGTGGCAATGGATCGGCTTTCCTCGGCCGTCCATGGCGT
CCGTACTCGCGGGTTGTCTGGCAGAATAGTGAGCTTGGCGATGTAGTCAACGCGGAAGGC
TGGCAACTTTGGCACAACGATACGAACATCGCCAATGTTTATTACCGGGAGTTCAACAAC
AGAGGTCCCGGTGCGGCGAAAGACAAGCGAGTGTCCTTCAGTGCACAATTGGATGCTGCG
GTGCCTGCTACGAAGATCTTGGGTGAGAACTACACGAGCGAGTGGTGGGTTGACAACGCG
TTCTTGTAA
>PHYSO_340204_S9
ATGCGCATTTTCGCCCTCCCTCTCGTCGCGCTCGCCAGCCTCTTGGTCAGCAGCTCCACC
GAATGCTCCTGCAACGGCCCCGACGCTCGCACTCAGCCGCCTGCCAATGCCATCGTCGGC
GACCCCACGGGGGCGTACAGCGGCAGCTTCCGCAATGTCTCGGAAGCTGTGGGCAACGTG
CCCAACAATACCGACGAGCACACCATCTTCCTCTTCCCCGGTGTGTACCGCGAGCAAGTC
CTCATCTCCAAGTTGAACGGCCCCCTGGTGCTGCAGGGCTACACGTGCAACACGACGTCG
TACGCCGCCAACGAGGTGACTATTACTCACGCCAAGGCTCAGCGTGACATTCCTCCCGAG
ATTACTAGCGGTCGCAACGACCTGACCAGTACGCTGCGTCTGAAGACCAACAACGTCAAG
GGCAAGGAGCTCTTCGCCCGCTCGTACATTAGCGGTGACGTCGACTTCATCTTCGGCACC
AAGGCGGAGGCGTGGTTCGAGTCGTGCGACATCGAGCCTGTCGGTCCGGGCTGCATCACG
GCTAACCGTCGTGTTAACGAGTCCAGCCCGTCCTTCTACGTGTTCAACAACGCGCGCGTC
TTCAGCTCCATCGGCAATGGCACCGCGTACCTTGGCCGCCCGTGGCGTCCGTACTCGCGC
GTTGTGTGGCAGAACAGCGAGCTCAGTGACGTGATCCACCCGGACGGCTGGCAGCAGTGG
AACAAGGACAAAAAAACGGCCAACCGCGTGTCCTTCAGCGGAGTTCTGGATGCGCCGGTG
CCGATCACGCAAATTCTTGGCGACAACTACACGAGCGAGTGGTACGTTGACCACAAGTTC
TTGTAA
>PHYSO_528421_S11
ATGAAGGCCTTTGTGTTGCCCCTCGTGGCCTTTGCCGGTCTCGTCACCGGCTTAGCACCC
TCCACTGAAGAGGCGGAGAACGCTCGCATTGAGCCCCCAGCTGGGGCCATCGTCGTCGAC
GCTACCGGTGACTATGACGGCAGCTACCTGACGGTGTCGGAAGGCATGGAGAGCTTGGAC
GTCACCACGACGGAAGTGCAGACCATCTTCGTCATGCCGGGCGTCTACAAGGAGCAGGTG
CTGATCCCGGCGTTGGCGGGAGCCCTCGTGCTGCAGGGGTCTACGCGCGACGCCAGATCG
TACGAGGACAACGAGGTGACCATCACCCAGGCCAAGGCGCAGAAGGACCTCCCAGCTCAC
GTGACTAAGGGCAGGAACGACCTGACCAGCACCATGCGCTTCAAGGCCAGCAACGTGACC
GTGTACAACCTCAACATCGCCAACACGGCCGGCAACGTCGGCCAGGCGGTGGCCGCTACC
GTCGACGGCACCGACTACGGATTCTACGGCTGCAACTTCACCGGCTACCAGGATACGTTG
TACGCCAACAAGGGTCGTCAGCTCTACGCTCAGTCGTACATCAGCGGTGCCATCGACTTC
ATCTTCGGCTCCAAGGCCACGGCGTGGTTCGAGAGCTGCGACATTGAGTCATTCGGCCGA
GGCTGCATCACCGCCAACGGCCGCTCTACGGAGGAGAACCCGTCGTTCTACGTCTTCAAC
GACGCGAAGGTGTTCGGCGCCGGCGCCAAGGGCTCGGCCTACCTCGGTCGTCCGTGGAGA
CCTTTCGCCCGCGTGGTTTTCCAGAACAGCGAGCTCGACGACATTATTAACCCGGCGGGC
TGGTCGGCCTGGGACGCCGCCTCCAGCACGGAGGACGTCTACTTCCGGGAGTTCAACAAC
ACGGGCGACGGTGCGGCCACCGACGACCGCGTCGAGTTCAGTCTAGAGCTCAAGAAACCC
GTTCCTATGACGGAAATCCTCGGTGAAGACTTTGAGTCAGAGTGGTGGGTCGACACCGAC
TACTTGTAG
